# Supplementary material for: The Metabolic Signature of Cardiorespiratory Fitness: A Systematic Review
Source: Sports Med. 2021 Nov 10;52(3):527–46. doi: 10.1007/s40279-021-01590-y (PMC8891196; doi:10.1007/s40279-021-01590-y)
Supplement: Supplementary file 5 — Supplementary file5 (XLSX 178 kb) [file 40279_2021_1590_MOESM5_ESM.xlsx]

## Sheet: Blood Metabolites
Kingdom	Super class	Class	Subclass	Direct parent		Metabolite (unified nomenclature)	Metabolite (article's nomenclature)	HMDB ID	Tissue	Metabolomics approach	Paper	Correlation coefficient	β-coefficient	Raw p-value	Adjusted p-value	Adjustment method	Relation to VO2peak	Comment
Inorganic compounds	Homogeneous non-metal compounds	Non-metal oxoanionic compounds	Non-metal phosphates	Non-metal phosphates		Phosphoric acid	Phosphoric acid	HMDB02142	Plasma	U/ST	Molecular Choreography of Acute Exercise		0.298491		0.04775	Benjamini-Hochberg	Higher with higher VO2max	Multiple linear regression adjusted for age, sex, ethnicity/race, batch information and percentage of body fat
Organic compounds	Alkaloids and derivatives	Morphinans	N/A	Steroid glucuronide conjugates		5α -androstan-3α ,17β-diol 17-glucuronide	5α -Androstan-3α ,17β-diol 17-glucuronide(1)	N/A	Plasma	U/ST	Molecular Choreography of Acute Exercise		-1.12211		0.00503293	Benjamini-Hochberg	Lower with higher VO2max	Multiple linear regression adjusted for age, sex, ethnicity/race, batch information and percentage of body fat
Organic compounds	Benzenoids	Benzene and substituted derivatives	Benzoic acids and derivatives	Aminosalicylic acids		Amino-hydroxy-benzoic acid	Amino-Hydroxy-benzoic acid	N/A	Plasma	U/ST	Molecular Choreography of Acute Exercise		1.02985		0.0445274	Benjamini-Hochberg	Higher with higher VO2max	Multiple linear regression adjusted for age, sex, ethnicity/race, batch information and percentage of body fat
Organic compounds	Benzenoids	Benzene and substituted derivatives	Benzoic acids and derivatives	Hippuric acids		Hippurate	hippurate	HMDB0000714	Plasma	T/U	Metabolic Architecture of Acute Exercise Response in Middle-Aged Adults in the Community		0.109456		0.00424687	Benjamini-Hochberg	Higher with higher VO2max	Multiple linear regression adjusted for: age, sex, systolic blood pressure, diabetes, hypertension treatment status, smoking, prevalent CVD
Organic compounds	Benzenoids	Benzene and substituted derivatives	Benzoic acids and derivatives	Hippuric acids		Hippuric acid	Hippuric acid	HMDB00714	Plasma	U/ST	Molecular Choreography of Acute Exercise		0.72796		0.00176138	Benjamini-Hochberg	Higher with higher VO2max	Multiple linear regression adjusted for age, sex, ethnicity/race, batch information and percentage of body fat
Organic compounds	Benzenoids	Benzene and substituted derivatives	Benzoic acids and derivatives	Salicylic acids		Salicylic acid	Salicylic acid	HMDB01895	Plasma	U/ST	Molecular Choreography of Acute Exercise		0.500396		0.0429734	Benjamini-Hochberg	Higher with higher VO2max	Multiple linear regression adjusted for age, sex, ethnicity/race, batch information and percentage of body fat
Organic compounds	Benzenoids	Benzene and substituted derivatives	Phenylacetic acids	2(hydroxyphenyl)acetic acids		Homogentisic acid	Homogentisic Acid	N/A	Plasma	T (AQ)	Plasma Metabolite Profiles in Response to Chronic Exercise		-0.29		0.000714	Bonferroni	Lower with higher VO2max	Multiple linear regression adjusted for age, sex, baseline cardiovascular risk factor to detect association between change in metabolites and change in VO2peak
Organic compounds	Benzenoids	Benzene and substituted derivatives	Phenylpropanes	Phenylpropanes		Phenylbutyric acid	Phenylbutyric acid	HMDB00329	Plasma	U/ST	Molecular Choreography of Acute Exercise		0.196083		0.000832035	Benjamini-Hochberg	Higher with higher VO2max	Multiple linear regression adjusted for age, sex, ethnicity/race, batch information and percentage of body fat
Organic compounds	Benzenoids	Phenols	Methoxyphenols	Methoxyphenols		4-hydroxy-3-methoxyphenylglycol	HMPG	N/A	Plasma	T (AQ)	Metabolic profiles in heart failure due to non-ischemic cardiomyopathy at rest and under exercise		0.78	0.0003			Lower with higher VO2max	ANOVA adjusted for heart condition, sampling time, age and BMI
Organic compounds	Benzenoids	Phenols	Methoxyphenols	Methoxyphenols		Homovanillate	homovanillate	HMDB0000118	Plasma	T/U	Metabolic Architecture of Acute Exercise Response in Middle-Aged Adults in the Community		0.125304		0.00413521	Benjamini-Hochberg	Higher with higher VO2max	Multiple linear regression adjusted for: age, sex, systolic blood pressure, diabetes, hypertension treatment status, smoking, prevalent CVD
Organic compounds	Lignans, neolignans and related compounds	N/A	N/A	Lignans, neolignans and related compounds		Dityrosine	Dityrosine	HMDB06045	Plasma	U/ST	Molecular Choreography of Acute Exercise		1.70168		0.000761224	Benjamini-Hochberg	Higher with higher VO2max	Multiple linear regression adjusted for age, sex, ethnicity/race, batch information and percentage of body fat
Organic compounds	Lipids and lipid-like molecules	Fatty acyls	Eicosanoids	Hydroxyeicosapentaenoic acids		Eicosapentaenoate	eicosapentaenoate	HMDB0001999	Plasma	T/U	Metabolic Architecture of Acute Exercise Response in Middle-Aged Adults in the Community		0.10784		0.00719167	Benjamini-Hochberg	Higher with higher VO2max	Multiple linear regression adjusted for: age, sex, systolic blood pressure, diabetes, hypertension treatment status, smoking, prevalent CVD
Organic compounds	Lipids and lipid-like molecules	Fatty acyls	Fatty acid esters	Acylcarnitines	a) Short-chain acylcarnitines	CAR(3-DC-CH3) methylmalonylcarnitine	C3-DC-CH3 carnitine	HMDB0013133	Plasma	T/U	Metabolic Architecture of Acute Exercise Response in Middle-Aged Adults in the Community		-0.187404		4.64524e-06	Benjamini-Hochberg	Lower with higher VO2max	Multiple linear regression adjusted for: age, sex, systolic blood pressure, diabetes, hypertension treatment status, smoking, prevalent CVD
Organic compounds	Lipids and lipid-like molecules	Fatty acyls	Fatty acid esters	Acylcarnitines	a) Short-chain acylcarnitines	CAR(3:0) propionylcarnitine	C3:0 AC (Propionylcarnitine)	HMDB00824	Plasma	U/ST	Molecular Choreography of Acute Exercise		-3.33457		0.0157033	Benjamini-Hochberg	Lower with higher VO2max	Multiple linear regression adjusted for age, sex, ethnicity/race, batch information and percentage of body fat
Organic compounds	Lipids and lipid-like molecules	Fatty acyls	Fatty acid esters	Acylcarnitines	a) Short-chain acylcarnitines	CAR(3:1) propenoylcarnitine	C3:1 AC (Propenoylcarnitine)	HMDB13124	Plasma	U/ST	Molecular Choreography of Acute Exercise		-0.0468515		0.0261554	Benjamini-Hochberg	Lower with higher VO2max	Multiple linear regression adjusted for age, sex, ethnicity/race, batch information and percentage of body fat
Organic compounds	Lipids and lipid-like molecules	Fatty acyls	Fatty acid esters	Acylcarnitines	a) Short-chain acylcarnitines	CAR(3)	C3-Carnitine	N/A	Plasma	T (AQ)	Plasma Metabolite Profiles in Response to Chronic Exercise		-0.2		0.0209	Bonferroni	Lower with higher VO2max	Multiple linear regression adjusted for age, sex, baseline cardiovascular risk factor to detect association between change in metabolites and change in VO2peak
Organic compounds	Lipids and lipid-like molecules	Fatty acyls	Fatty acid esters	Acylcarnitines	a) Short-chain acylcarnitines	CAR(3) propionylcarnitine	C3 carnitine	HMDB0000824	Plasma	T/U	Metabolic Architecture of Acute Exercise Response in Middle-Aged Adults in the Community		-0.171464		5.90642e-05	Benjamini-Hochberg	Lower with higher VO2max	Multiple linear regression adjusted for: age, sex, systolic blood pressure, diabetes, hypertension treatment status, smoking, prevalent CVD
Organic compounds	Lipids and lipid-like molecules	Fatty acyls	Fatty acid esters	Acylcarnitines	a) Short-chain acylcarnitines	CAR(4:0,DC) succinylcarnitine	C4:0,DC AC (Succinylcarnitine)	HMDB61717	Plasma	U/ST	Molecular Choreography of Acute Exercise		-2.04978		0.00138166	Benjamini-Hochberg	Lower with higher VO2max	Multiple linear regression adjusted for age, sex, ethnicity/race, batch information and percentage of body fat
Organic compounds	Lipids and lipid-like molecules	Fatty acyls	Fatty acid esters	Acylcarnitines	a) Short-chain acylcarnitines	CAR(4) methylmalonyl carnitine	C4-Methylmalonyl Carnitine	N/A	Plasma	T (AQ)	Plasma Metabolite Profiles in Response to Chronic Exercise		-0.17		0.0483	Bonferroni	Lower with higher VO2max	Multiple linear regression adjusted for age, sex, baseline cardiovascular risk factor to detect association between change in metabolites and change in VO2peak
Organic compounds	Lipids and lipid-like molecules	Fatty acyls	Fatty acid esters	Acylcarnitines	a) Short-chain acylcarnitines	CAR(5) isovalerylcarnitine	C5 carnitine	HMDB0000688	Plasma	T/U	Metabolic Architecture of Acute Exercise Response in Middle-Aged Adults in the Community		-0.129779		0.00455463	Benjamini-Hochberg	Lower with higher VO2max	Multiple linear regression adjusted for: age, sex, systolic blood pressure, diabetes, hypertension treatment status, smoking, prevalent CVD
Organic compounds	Lipids and lipid-like molecules	Fatty acyls	Fatty acid esters	Acylcarnitines	b) Medium-chain acylcarnitines	CAR(10:0) hydroxydecanoyl carnitine	C10:0,OH AC (Hydroxydecanoyl carnitine)	HMDB61636	Plasma	U/ST	Molecular Choreography of Acute Exercise		1.83394		0.000131773	Benjamini-Hochberg	Higher with higher VO2max	Multiple linear regression adjusted for age, sex, ethnicity/race, batch information and percentage of body fat
Organic compounds	Lipids and lipid-like molecules	Fatty acyls	Fatty acid esters	Acylcarnitines	b) Medium-chain acylcarnitines	CAR(6:0) hexanoylcarnitine	C6:0 AC (Hexanoylcarnitine)	HMDB00705	Plasma	U/ST	Molecular Choreography of Acute Exercise		-3.19704		0.00219111	Benjamini-Hochberg	Lower with higher VO2max	Multiple linear regression adjusted for age, sex, ethnicity/race, batch information and percentage of body fat
Organic compounds	Lipids and lipid-like molecules	Fatty acyls	Fatty acid esters	Acylcarnitines	b) Medium-chain acylcarnitines	CAR(6) hexanoylcarnitine	C6 carnitine	HMDB0000705	Plasma	T/U	Metabolic Architecture of Acute Exercise Response in Middle-Aged Adults in the Community		-0.104538		0.0070031	Benjamini-Hochberg	Lower with higher VO2max	Multiple linear regression adjusted for: age, sex, systolic blood pressure, diabetes, hypertension treatment status, smoking, prevalent CVD
Organic compounds	Lipids and lipid-like molecules	Fatty acyls	Fatty acid esters	Acylcarnitines	b) Medium-chain acylcarnitines	CAR(7) heptanoylcarnitine	C7 carnitine	HMDB0013238	Plasma	T/U	Metabolic Architecture of Acute Exercise Response in Middle-Aged Adults in the Community		-0.100536		0.0100182	Benjamini-Hochberg	Lower with higher VO2max	Multiple linear regression adjusted for: age, sex, systolic blood pressure, diabetes, hypertension treatment status, smoking, prevalent CVD
Organic compounds	Lipids and lipid-like molecules	Fatty acyls	Fatty acid esters	Acylcarnitines	b) Medium-chain acylcarnitines	CAR(9) nonanoylcarnitine	C9 carnitine	HMDB0013288	Plasma	T/U	Metabolic Architecture of Acute Exercise Response in Middle-Aged Adults in the Community		0.0770088		0.0496675	Benjamini-Hochberg	Higher with higher VO2max	Multiple linear regression adjusted for: age, sex, systolic blood pressure, diabetes, hypertension treatment status, smoking, prevalent CVD
Organic compounds	Lipids and lipid-like molecules	Fatty acyls	Fatty acid esters	Acylcarnitines	c) Long-chain acylcarnitines	CAR(16-OH) 2-hydroxyhexadecanoylcarnitine	C16-OH carnitine	HMDB0013337	Plasma	T/U	Metabolic Architecture of Acute Exercise Response in Middle-Aged Adults in the Community		-0.0885859		0.02666	Benjamini-Hochberg	Lower with higher VO2max	Multiple linear regression adjusted for: age, sex, systolic blood pressure, diabetes, hypertension treatment status, smoking, prevalent CVD
Organic compounds	Lipids and lipid-like molecules	Fatty acyls	Fatty acid esters	Acylcarnitines	c) Long-chain acylcarnitines	CAR(16:0) palmitoylcarnitine	C16 carnitine	HMDB0000222	Plasma	T/U	Metabolic Architecture of Acute Exercise Response in Middle-Aged Adults in the Community		-0.117424		0.00456841	Benjamini-Hochberg	Lower with higher VO2max	Multiple linear regression adjusted for: age, sex, systolic blood pressure, diabetes, hypertension treatment status, smoking, prevalent CVD
Organic compounds	Lipids and lipid-like molecules	Fatty acyls	Fatty acid esters	Acylcarnitines	c) Long-chain acylcarnitines	CAR(18:0) stearoylcarnitine	C18 carnitine	HMDB0000848	Plasma	T/U	Metabolic Architecture of Acute Exercise Response in Middle-Aged Adults in the Community		0.0981033		0.0153371	Benjamini-Hochberg	Higher with higher VO2max	Multiple linear regression adjusted for: age, sex, systolic blood pressure, diabetes, hypertension treatment status, smoking, prevalent CVD
Organic compounds	Lipids and lipid-like molecules	Fatty acyls	Fatty acid esters	Acylcarnitines	c) Long-chain acylcarnitines	CAR(18:2) linoleyl carnitine	C18:2 carnitine	HMDB0006469	Plasma	T/U	Metabolic Architecture of Acute Exercise Response in Middle-Aged Adults in the Community		-0.0975961		0.0186168	Benjamini-Hochberg	Lower with higher VO2max	Multiple linear regression adjusted for: age, sex, systolic blood pressure, diabetes, hypertension treatment status, smoking, prevalent CVD
Organic compounds	Lipids and lipid-like molecules	Fatty acyls	Fatty acid esters	Acylcarnitines	d) Very-long chain acylcarnitines	CAR(26)	C26-Carnitine	N/A	Plasma	T (AQ)	Plasma Metabolite Profiles in Response to Chronic Exercise		0.18		0.0347	Bonferroni	Higher with higher VO2max	Multiple linear regression adjusted for age, sex, baseline cardiovascular risk factor to detect association between baseline metabolites and change in VO2peak
Organic compounds	Lipids and lipid-like molecules	Fatty acyls	Fatty acid esters	Fatty acid esters		Decadienoic acid FA(10:2)	C10:2 FA (Decadienoic acid)	N/A	Plasma	U/ST	Molecular Choreography of Acute Exercise		-0.160787		0.0313018	Benjamini-Hochberg	Lower with higher VO2max	Multiple linear regression adjusted for age, sex, ethnicity/race, batch information and percentage of body fat
Organic compounds	Lipids and lipid-like molecules	Fatty acyls	Fatty acid esters	Fatty acid esters		Hydrocinnamate	hydrocinnamate	HMDB0000764	Plasma	T/U	Metabolic Architecture of Acute Exercise Response in Middle-Aged Adults in the Community		0.169475		1.80649e-05	Benjamini-Hochberg	Higher with higher VO2max	Multiple linear regression adjusted for: age, sex, systolic blood pressure, diabetes, hypertension treatment status, smoking, prevalent CVD
Organic compounds	Lipids and lipid-like molecules	Fatty acyls	Fatty acid esters	Fatty acid esters		Hydrocinnamate	3-Phenylpropionate (hydrocinnamate)	HMDB00764	Plasma	U/ST	Molecular Choreography of Acute Exercise		-0.616056		0.0383757	Benjamini-Hochberg	Lower with higher VO2max	Multiple linear regression adjusted for age, sex, ethnicity/race, batch information and percentage of body fat
Organic compounds	Lipids and lipid-like molecules	Fatty acyls	Fatty acid esters	Fatty acid esters		Hydroxy-decadienoic acid FA(10:2;O)	C10:2,OH FA (Hydroxy-decadienoic acid)	N/A	Plasma	U/ST	Molecular Choreography of Acute Exercise		0.86849		0.0207586	Benjamini-Hochberg	Higher with higher VO2max	Multiple linear regression adjusted for age, sex, ethnicity/race, batch information and percentage of body fat
Organic compounds	Lipids and lipid-like molecules	Fatty acyls	Fatty acids and conjugates	Branched fatty acids		Ethylmalonic acid	Ethylmalonic acid	HMDB00622	Plasma	U/ST	Molecular Choreography of Acute Exercise		2.26995		0.00138166	Benjamini-Hochberg	Higher with higher VO2max	Multiple linear regression adjusted for age, sex, ethnicity/race, batch information and percentage of body fat
Organic compounds	Lipids and lipid-like molecules	Fatty acyls	Fatty acids and conjugates	Branched fatty acids		Itaconate	itaconate	HMDB0002092	Plasma	T/U	Metabolic Architecture of Acute Exercise Response in Middle-Aged Adults in the Community		0.171156		8.02004e-06	Benjamini-Hochberg	Higher with higher VO2max	Multiple linear regression adjusted for: age, sex, systolic blood pressure, diabetes, hypertension treatment status, smoking, prevalent CVD
Organic compounds	Lipids and lipid-like molecules	Fatty acyls	Fatty acids and conjugates	Furanoid fatty acids		3-Carboxy-4-methyl-5-propyl-2-furanpropionic acid	CMPF	HMDB0061112	Plasma	T/U	Metabolic Architecture of Acute Exercise Response in Middle-Aged Adults in the Community		0.218676		2.53714e-08	Benjamini-Hochberg	Higher with higher VO2max	Multiple linear regression adjusted for: age, sex, systolic blood pressure, diabetes, hypertension treatment status, smoking, prevalent CVD
Organic compounds	Lipids and lipid-like molecules	Fatty acyls	Fatty acids and conjugates	Hydroxy fatty acids		(S)-(-)-2-hydroxyisocaproic acid	(S)-(-)-2-Hydroxyisocaproic acid	HMDB00746	Plasma	U/ST	Molecular Choreography of Acute Exercise		-0.512704		0.000143469	Benjamini-Hochberg	Lower with higher VO2max	Multiple linear regression adjusted for age, sex, ethnicity/race, batch information and percentage of body fat
Organic compounds	Lipids and lipid-like molecules	Fatty acyls	Fatty acids and conjugates	Hydroxy fatty acids		L-α-hydroxyisovaleric acid	L-alpha-Hydroxyisovaleric acid	HMDB00407	Plasma	U/ST	Molecular Choreography of Acute Exercise		-1.07277		0.000832035	Benjamini-Hochberg	Lower with higher VO2max	Multiple linear regression adjusted for age, sex, ethnicity/race, batch information and percentage of body fat
Organic compounds	Lipids and lipid-like molecules	Fatty acyls	Fatty acids and conjugates	Long-chain fatty acids		10-heptadecenoate	10-heptadecenoate	HMDB0060038	Plasma	T/U	Metabolic Architecture of Acute Exercise Response in Middle-Aged Adults in the Community		-0.144405		0.000326398	Benjamini-Hochberg	Lower with higher VO2max	Multiple linear regression adjusted for: age, sex, systolic blood pressure, diabetes, hypertension treatment status, smoking, prevalent CVD
Organic compounds	Lipids and lipid-like molecules	Fatty acyls	Fatty acids and conjugates	Long-chain fatty acids		10-nonadecenoate	10-nonadecenoate	HMDB0013622	Plasma	T/U	Metabolic Architecture of Acute Exercise Response in Middle-Aged Adults in the Community		-0.0999724		0.0113706	Benjamini-Hochberg	Lower with higher VO2max	Multiple linear regression adjusted for: age, sex, systolic blood pressure, diabetes, hypertension treatment status, smoking, prevalent CVD
Organic compounds	Lipids and lipid-like molecules	Fatty acyls	Fatty acids and conjugates	Long-chain fatty acids		12,13-diHOME	12,13-diHOME	N/A	Serum	T (AQ)	12,13-diHOME: An Exercise-Induced Lipokine that Increases Skeletal Muscle Fatty Acid Uptake	0.1126		0.032			Higher with higher VO2max	Pearson correlation between metabolite and VO2peak, unadjusted
Organic compounds	Lipids and lipid-like molecules	Fatty acyls	Fatty acids and conjugates	Long-chain fatty acids		12,13-diHOME	12,13-diHOME	HMDB0004705	Plasma	T/U	Metabolic Architecture of Acute Exercise Response in Middle-Aged Adults in the Community		0.137203		0.000518883	Benjamini-Hochberg	Higher with higher VO2max	Multiple linear regression adjusted for: age, sex, systolic blood pressure, diabetes, hypertension treatment status, smoking, prevalent CVD
Organic compounds	Lipids and lipid-like molecules	Fatty acyls	Fatty acids and conjugates	Long-chain fatty acids		Arachidate	arachidate	HMDB0002212	Plasma	T/U	Metabolic Architecture of Acute Exercise Response in Middle-Aged Adults in the Community		0.197777		1.08088e-07	Benjamini-Hochberg	Higher with higher VO2max	Multiple linear regression adjusted for: age, sex, systolic blood pressure, diabetes, hypertension treatment status, smoking, prevalent CVD
Organic compounds	Lipids and lipid-like molecules	Fatty acyls	Fatty acids and conjugates	Long-chain fatty acids		Heptadecanoate	heptadecanoate	HMDB0002259	Plasma	T/U	Metabolic Architecture of Acute Exercise Response in Middle-Aged Adults in the Community		-0.146888		0.000183236	Benjamini-Hochberg	Lower with higher VO2max	Multiple linear regression adjusted for: age, sex, systolic blood pressure, diabetes, hypertension treatment status, smoking, prevalent CVD
Organic compounds	Lipids and lipid-like molecules	Fatty acyls	Fatty acids and conjugates	Long-chain fatty acids		Hydroxy-eicosadienoic acid FA(20:2;O)	C20:2,OH FA (Hydroxy-eicosadienoic acid)	N/A	Plasma	U/ST	Molecular Choreography of Acute Exercise		0.766414		0.0010389	Benjamini-Hochberg	Higher with higher VO2max	Multiple linear regression adjusted for age, sex, ethnicity/race, batch information and percentage of body fat
Organic compounds	Lipids and lipid-like molecules	Fatty acyls	Fatty acids and conjugates	Long-chain fatty acids		Hydroxy-hexadecanoic acid FA(16:0;O)	C16:0,OH FA(2) (Hydroxy-hexadecanoic acid)	HMDB60061	Plasma	U/ST	Molecular Choreography of Acute Exercise		-0.005983		0.0327486	Benjamini-Hochberg	Lower with higher VO2max	Multiple linear regression adjusted for age, sex, ethnicity/race, batch information and percentage of body fat
Organic compounds	Lipids and lipid-like molecules	Fatty acyls	Fatty acids and conjugates	Long-chain fatty acids		Hydroxy-pentadecanoic acid FA(15:0;O)	C15:0,OH FA (Hydroxy-pentadecanoic acid)	N/A	Plasma	U/ST	Molecular Choreography of Acute Exercise		-1.54985		0.0363749	Benjamini-Hochberg	Lower with higher VO2max	Multiple linear regression adjusted for age, sex, ethnicity/race, batch information and percentage of body fat
Organic compounds	Lipids and lipid-like molecules	Fatty acyls	Fatty acids and conjugates	Long-chain fatty acids		Myristoleate	myristoleate	HMDB0002000	Plasma	T/U	Metabolic Architecture of Acute Exercise Response in Middle-Aged Adults in the Community		-0.0769105		0.0442641	Benjamini-Hochberg	Lower with higher VO2max	Multiple linear regression adjusted for: age, sex, systolic blood pressure, diabetes, hypertension treatment status, smoking, prevalent CVD, measured with HILIC
Organic compounds	Lipids and lipid-like molecules	Fatty acyls	Fatty acids and conjugates	Long-chain fatty acids		Nonadecanoate	nonadecanoate	HMDB0000772	Plasma	T/U	Metabolic Architecture of Acute Exercise Response in Middle-Aged Adults in the Community		0.102209		0.0076959	Benjamini-Hochberg	Higher with higher VO2max	Multiple linear regression adjusted for: age, sex, systolic blood pressure, diabetes, hypertension treatment status, smoking, prevalent CVD
Organic compounds	Lipids and lipid-like molecules	Fatty acyls	Fatty acids and conjugates	Long-chain fatty acids		Nonadecanoic acid FA(19:0)	C19:0 FA(1) (Nonadecanoic acid)	HMDB00772	Plasma	U/ST	Molecular Choreography of Acute Exercise		1.3		0.018704	Benjamini-Hochberg	Higher with higher VO2max	Multiple linear regression adjusted for age, sex, ethnicity/race, batch information and percentage of body fat
Organic compounds	Lipids and lipid-like molecules	Fatty acyls	Fatty acids and conjugates	Long-chain fatty acids		Palmitate	palmitate	HMDB0000220	Plasma	T/U	Metabolic Architecture of Acute Exercise Response in Middle-Aged Adults in the Community		-0.0946416		0.0172657	Benjamini-Hochberg	Lower with higher VO2max	Multiple linear regression adjusted for: age, sex, systolic blood pressure, diabetes, hypertension treatment status, smoking, prevalent CVD
Organic compounds	Lipids and lipid-like molecules	Fatty acyls	Fatty acids and conjugates	Long-chain fatty acids		Palmitoleate	palmitoleate	HMDB0003229	Plasma	T/U	Metabolic Architecture of Acute Exercise Response in Middle-Aged Adults in the Community		-0.0984149		0.0186262	Benjamini-Hochberg	Lower with higher VO2max	Multiple linear regression adjusted for: age, sex, systolic blood pressure, diabetes, hypertension treatment status, smoking, prevalent CVD
Organic compounds	Lipids and lipid-like molecules	Fatty acyls	Fatty acids and conjugates	Long-chain fatty acids		Palmitoleic acid FA(16:1)	C16:1 FA (Palmitoleic acid)	HMDB03229	Plasma	U/ST	Molecular Choreography of Acute Exercise		-1.08452		0.0135748	Benjamini-Hochberg	Lower with higher VO2max	Multiple linear regression adjusted for age, sex, ethnicity/race, batch information and percentage of body fat
Organic compounds	Lipids and lipid-like molecules	Fatty acyls	Fatty acids and conjugates	Long-chain fatty acids		Pentadecanoate	pentadecanoate	HMDB0000826	Plasma	T/U	Metabolic Architecture of Acute Exercise Response in Middle-Aged Adults in the Community		-0.0888938		0.0233982	Benjamini-Hochberg	Lower with higher VO2max	Multiple linear regression adjusted for: age, sex, systolic blood pressure, diabetes, hypertension treatment status, smoking, prevalent CVD
Organic compounds	Lipids and lipid-like molecules	Fatty acyls	Fatty acids and conjugates	Long-chain fatty acids		Tetradecanedicarboxylic acid FA(14:0;DC)	C14:0,DC FA(1) (Tetradecanedicarboxylic acid)	HMDB00872	Plasma	U/ST	Molecular Choreography of Acute Exercise		1.19551		0.0474417	Benjamini-Hochberg	Higher with higher VO2max	Multiple linear regression adjusted for age, sex, ethnicity/race, batch information and percentage of body fat
Organic compounds	Lipids and lipid-like molecules	Fatty acyls	Fatty acids and conjugates	Medium-chain fatty acids		2-hydroxyoctanoate	2-hydroxyoctanoate	N/A	Plasma	T/U	Metabolic Architecture of Acute Exercise Response in Middle-Aged Adults in the Community		0.105175		0.00587213	Benjamini-Hochberg	Higher with higher VO2max	Multiple linear regression adjusted for: age, sex, systolic blood pressure, diabetes, hypertension treatment status, smoking, prevalent CVD
Organic compounds	Lipids and lipid-like molecules	Fatty acyls	Fatty acids and conjugates	Medium-chain fatty acids		3-methyladipate	3-methyladipate	HMDB0000555	Plasma	T/U	Metabolic Architecture of Acute Exercise Response in Middle-Aged Adults in the Community		0.0809799		0.0339758	Benjamini-Hochberg	Higher with higher VO2max	Multiple linear regression adjusted for: age, sex, systolic blood pressure, diabetes, hypertension treatment status, smoking, prevalent CVD
Organic compounds	Lipids and lipid-like molecules	Fatty acyls	Fatty acids and conjugates	Medium-chain fatty acids		Adipic acid	Adipic acid	N/A	Plasma	U	Metabolic modulation predicts heart failure tests performance		-0.186	0.0125			Lower with higher VO2max	Unadjusted multiple regression using standard least squares
Organic compounds	Lipids and lipid-like molecules	Fatty acyls	Fatty acids and conjugates	Medium-chain fatty acids		Caprate	caprate	HMDB0000511	Plasma	T/U	Metabolic Architecture of Acute Exercise Response in Middle-Aged Adults in the Community		0.146692		0.000174303	Benjamini-Hochberg	Higher with higher VO2max	Multiple linear regression adjusted for: age, sex, systolic blood pressure, diabetes, hypertension treatment status, smoking, prevalent CVD
Organic compounds	Lipids and lipid-like molecules	Fatty acyls	Fatty acids and conjugates	Medium-chain fatty acids		Decatrienoic acid FA(10:3)	C10:3 FA (Decatrienoic acid)	N/A	Plasma	U/ST	Molecular Choreography of Acute Exercise		-1.45247		0.0327486	Benjamini-Hochberg	Lower with higher VO2max	Multiple linear regression adjusted for age, sex, ethnicity/race, batch information and percentage of body fat
Organic compounds	Lipids and lipid-like molecules	Fatty acyls	Fatty acids and conjugates	Medium-chain fatty acids		Hydroxy-octenoic acid FA(8:1;O)	C8:1,OH FA (Hydroxy-octenoic acid)	N/A	Plasma	U/ST	Molecular Choreography of Acute Exercise		2.58326		0.000358487	Benjamini-Hochberg	Higher with higher VO2max	Multiple linear regression adjusted for age, sex, ethnicity/race, batch information and percentage of body fat
Organic compounds	Lipids and lipid-like molecules	Fatty acyls	Fatty acids and conjugates	Medium-chain fatty acids		Hydroxycapric acid FA(10:0;O)	C10:0,OH FA(1) (Hydroxycapric acid)	HMDB02203	Plasma	U/ST	Molecular Choreography of Acute Exercise		1.65033		0.000744527	Benjamini-Hochberg	Higher with higher VO2max	Multiple linear regression adjusted for age, sex, ethnicity/race, batch information and percentage of body fat
Organic compounds	Lipids and lipid-like molecules	Fatty acyls	Fatty acids and conjugates	Methyl-branched fatty acids		Mesaconic acid	mesaconic acid	N/A	Serum	U	Runners' metabolomic changes following marathon	-0.708		<0.05			Lower with higher VO2max	Spearman correlation between metabolite and VO2peak
Organic compounds	Lipids and lipid-like molecules	Fatty acyls	Fatty acids and conjugates	Very long-chain fatty acids		13-docosenoate	13-docosenoate	HMDB0002068	Plasma	T/U	Metabolic Architecture of Acute Exercise Response in Middle-Aged Adults in the Community		0.122839		0.00119126	Benjamini-Hochberg	Higher with higher VO2max	Multiple linear regression adjusted for: age, sex, systolic blood pressure, diabetes, hypertension treatment status, smoking, prevalent CVD
Organic compounds	Lipids and lipid-like molecules	Fatty acyls	Fatty acids and conjugates	Very long-chain fatty acids		Adrenate	adrenate	HMDB0002226	Plasma	T/U	Metabolic Architecture of Acute Exercise Response in Middle-Aged Adults in the Community		-0.116569		0.00378714	Benjamini-Hochberg	Lower with higher VO2max	Multiple linear regression adjusted for: age, sex, systolic blood pressure, diabetes, hypertension treatment status, smoking, prevalent CVD
Organic compounds	Lipids and lipid-like molecules	Fatty acyls	Fatty acids and conjugates	Very long-chain fatty acids		Docosahexaenoate	docosahexaenoate	HMDB0002183	Plasma	T/U	Metabolic Architecture of Acute Exercise Response in Middle-Aged Adults in the Community		0.169881		1.98473e-05	Benjamini-Hochberg	Higher with higher VO2max	Multiple linear regression adjusted for: age, sex, systolic blood pressure, diabetes, hypertension treatment status, smoking, prevalent CVD
Organic compounds	Lipids and lipid-like molecules	Fatty acyls	Fatty acids and conjugates	Very long-chain fatty acids		Docosahexaenoic acid	docosahexaenoic acid (DHA)	N/A	Plasma	U	Physical fitness level is reflected by alterations in the human plasma metabolome			<0.03			Higher with higher VO2max	Multiple regression analysis (orthogonal partial least-squares discriminant), combined to Mann–Whitney U-test comparing low vs. high fit
Organic compounds	Lipids and lipid-like molecules	Fatty acyls	Fatty acids and conjugates	Very long-chain fatty acids		Hydroxy-pentacosanoic acid FA(15:0;O)	C25:0,OH FA (Hydroxy-pentacosanoic acid)	N/A	Plasma	U/ST	Molecular Choreography of Acute Exercise		0.606233		0.0474417	Benjamini-Hochberg	Higher with higher VO2max	Multiple linear regression adjusted for age, sex, ethnicity/race, batch information and percentage of body fat
Organic compounds	Lipids and lipid-like molecules	Fatty acyls	Fatty acids and conjugates	Very long-chain fatty acids		Lignoceric acid FA(24:0)	Lignoceric acid (C24:0)	N/A	Plasma	T (AQ)	Metabolic profiles in heart failure due to non-ischemic cardiomyopathy at rest and under exercise		1.22	0.0002			Higher with higher VO2max	ANOVA adjusted for heart condition, sampling time, age and BMI
Organic compounds	Lipids and lipid-like molecules	Fatty acyls	Fatty acids and conjugates	Very long-chain fatty acids		Nervonic acid	nervonic acid	HMDB0002368	Plasma	T/U	Metabolic Architecture of Acute Exercise Response in Middle-Aged Adults in the Community		0.0815669		0.0308418	Benjamini-Hochberg	Higher with higher VO2max	Multiple linear regression adjusted for: age, sex, systolic blood pressure, diabetes, hypertension treatment status, smoking, prevalent CVD
Organic compounds	Lipids and lipid-like molecules	Fatty acyls	Fatty acids and conjugates	Very long-chain fatty acids		Nervonic acid FA(24:1)	C24:1 FA (Nervonic acid)	HMDB02368	Plasma	U/ST	Molecular Choreography of Acute Exercise		-2.11635		0.047869	Benjamini-Hochberg	Lower with higher VO2max	Multiple linear regression adjusted for age, sex, ethnicity/race, batch information and percentage of body fat
Organic compounds	Lipids and lipid-like molecules	Fatty acyls	Fatty acids and conjugates	Very long-chain fatty acids		Tricosanoic acid FA(23:0)	Tricosanoid acid (C23:0)	N/A	Plasma	T (AQ)	Metabolic profiles in heart failure due to non-ischemic cardiomyopathy at rest and under exercise		1.23	0.0005			Higher with higher VO2max	ANOVA adjusted for heart condition, sampling time, age and BMI
Organic compounds	Lipids and lipid-like molecules	Fatty acyls	Fatty acyl glycosides	Fatty acyl glycosides of mono- and disaccharides		Glucosylgalactosyl hydroxylysine	Glucosyl galactosyl hydroxylysine	HMDB00585	Plasma	U/ST	Molecular Choreography of Acute Exercise		-2.31753		0.000705426	Benjamini-Hochberg	Lower with higher VO2max	Multiple linear regression adjusted for age, sex, ethnicity/race, batch information and percentage of body fat
Organic compounds	Lipids and lipid-like molecules	Fatty acyls	Lineolic acids and derivatives	Lineolic acids and derivatives		9-hydroxyoctadecadienoic acid	9-HODE(1)	HMDB04702	Plasma	U/ST	Molecular Choreography of Acute Exercise		-0.970112		0.044345	Benjamini-Hochberg	Lower with higher VO2max	Multiple linear regression adjusted for age, sex, ethnicity/race, batch information and percentage of body fat
Organic compounds	Lipids and lipid-like molecules	Fatty acyls	Lineolic acids and derivatives	Lineolic acids and derivatives		Linoleate	linoleate	HMDB0000673	Plasma	T/U	Metabolic Architecture of Acute Exercise Response in Middle-Aged Adults in the Community		-0.0997314		0.0123453	Benjamini-Hochberg	Lower with higher VO2max	Multiple linear regression adjusted for: age, sex, systolic blood pressure, diabetes, hypertension treatment status, smoking, prevalent CVD
Organic compounds	Lipids and lipid-like molecules	Glycerolipids	Diradylglycerols	Diacylglycerols		DAG(14:0/16:0)	DAG(14:0/16:0)	N/A	Plasma	U/ST	Molecular Choreography of Acute Exercise		-0.935626		0.0182879	Benjamini-Hochberg	Lower with higher VO2max	Multiple linear regression adjusted for age, sex, ethnicity/race, batch information and percentage of body fat
Organic compounds	Lipids and lipid-like molecules	Glycerolipids	Diradylglycerols	Diacylglycerols		DAG(14:0/18:1)	DAG(14:0/18:1)	HMDB07015	Plasma	U/ST	Molecular Choreography of Acute Exercise		-0.52697		0.0114594	Benjamini-Hochberg	Lower with higher VO2max	Multiple linear regression adjusted for age, sex, ethnicity/race, batch information and percentage of body fat
Organic compounds	Lipids and lipid-like molecules	Glycerolipids	Diradylglycerols	Diacylglycerols		DAG(14:0/18:2)	DAG(14:0/18:2)	HMDB07016	Plasma	U/ST	Molecular Choreography of Acute Exercise		-0.385349		0.000329374	Benjamini-Hochberg	Lower with higher VO2max	Multiple linear regression adjusted for age, sex, ethnicity/race, batch information and percentage of body fat
Organic compounds	Lipids and lipid-like molecules	Glycerolipids	Diradylglycerols	Diacylglycerols		DAG(16:0/16:1)	DAG(16:0/16:1)	HMDB07099	Plasma	U/ST	Molecular Choreography of Acute Exercise		-0.93317		0.000986773	Benjamini-Hochberg	Lower with higher VO2max	Multiple linear regression adjusted for age, sex, ethnicity/race, batch information and percentage of body fat
Organic compounds	Lipids and lipid-like molecules	Glycerolipids	Diradylglycerols	Diacylglycerols		DAG(16:0/18:1)	DAG(16:0/18:1)	HMDB07102	Plasma	U/ST	Molecular Choreography of Acute Exercise		-1.2087		0.00698629	Benjamini-Hochberg	Lower with higher VO2max	Multiple linear regression adjusted for age, sex, ethnicity/race, batch information and percentage of body fat
Organic compounds	Lipids and lipid-like molecules	Glycerolipids	Diradylglycerols	Diacylglycerols		DAG(16:0/18:2)	DAG(16:0/18:2)	HMDB07103	Plasma	U/ST	Molecular Choreography of Acute Exercise		-1.93534		0.0238917	Benjamini-Hochberg	Lower with higher VO2max	Multiple linear regression adjusted for age, sex, ethnicity/race, batch information and percentage of body fat
Organic compounds	Lipids and lipid-like molecules	Glycerolipids	Diradylglycerols	Diacylglycerols		DAG(16:0/18:3)	DAG(16:0/18:3)	HMDB07105	Plasma	U/ST	Molecular Choreography of Acute Exercise		-3.54839		0.000222058	Benjamini-Hochberg	Lower with higher VO2max	Multiple linear regression adjusted for age, sex, ethnicity/race, batch information and percentage of body fat
Organic compounds	Lipids and lipid-like molecules	Glycerolipids	Diradylglycerols	Diacylglycerols		DAG(16:0/20:4)	DAG(16:0/20:4)	HMDB07112	Plasma	U/ST	Molecular Choreography of Acute Exercise		-1.16827		0.000467189	Benjamini-Hochberg	Lower with higher VO2max	Multiple linear regression adjusted for age, sex, ethnicity/race, batch information and percentage of body fat
Organic compounds	Lipids and lipid-like molecules	Glycerolipids	Diradylglycerols	Diacylglycerols		DAG(16:0/22:5)	DAG(16:0/22:5)	HMDB07120	Plasma	U/ST	Molecular Choreography of Acute Exercise		-1.53214		0.0422361	Benjamini-Hochberg	Lower with higher VO2max	Multiple linear regression adjusted for age, sex, ethnicity/race, batch information and percentage of body fat
Organic compounds	Lipids and lipid-like molecules	Glycerolipids	Diradylglycerols	Diacylglycerols		DAG(16:1/18:1)	DAG(16:1/18:1)	HMDB07131	Plasma	U/ST	Molecular Choreography of Acute Exercise		-0.272826		0.00137883	Benjamini-Hochberg	Lower with higher VO2max	Multiple linear regression adjusted for age, sex, ethnicity/race, batch information and percentage of body fat
Organic compounds	Lipids and lipid-like molecules	Glycerolipids	Diradylglycerols	Diacylglycerols		DAG(16:1/18:2)	DAG(16:1/18:2)	HMDB07132	Plasma	U/ST	Molecular Choreography of Acute Exercise		-0.766241		0.00581147	Benjamini-Hochberg	Lower with higher VO2max	Multiple linear regression adjusted for age, sex, ethnicity/race, batch information and percentage of body fat
Organic compounds	Lipids and lipid-like molecules	Glycerolipids	Diradylglycerols	Diacylglycerols		DAG(18:0/18:1)	DAG(18:0/18:1)	HMDB07160	Plasma	U/ST	Molecular Choreography of Acute Exercise		-1.1038		0.0105084	Benjamini-Hochberg	Lower with higher VO2max	Multiple linear regression adjusted for age, sex, ethnicity/race, batch information and percentage of body fat
Organic compounds	Lipids and lipid-like molecules	Glycerolipids	Diradylglycerols	Diacylglycerols		DAG(18:0/18:3)	DAG(18:0/18:3)	HMDB07163	Plasma	U/ST	Molecular Choreography of Acute Exercise		-1.3555		0.0181992	Benjamini-Hochberg	Lower with higher VO2max	Multiple linear regression adjusted for age, sex, ethnicity/race, batch information and percentage of body fat
Organic compounds	Lipids and lipid-like molecules	Glycerolipids	Diradylglycerols	Diacylglycerols		DAG(18:1/20:2)	DAG(18:1/20:2)	HMDB07225	Plasma	U/ST	Molecular Choreography of Acute Exercise		-0.103668		0.0199552	Benjamini-Hochberg	Lower with higher VO2max	Multiple linear regression adjusted for age, sex, ethnicity/race, batch information and percentage of body fat
Organic compounds	Lipids and lipid-like molecules	Glycerolipids	Diradylglycerols	Diacylglycerols		DAG(18:1/20:3)	DAG(18:1/20:3)	HMDB07227	Plasma	U/ST	Molecular Choreography of Acute Exercise		-1.32563		0.000145789	Benjamini-Hochberg	Lower with higher VO2max	Multiple linear regression adjusted for age, sex, ethnicity/race, batch information and percentage of body fat
Organic compounds	Lipids and lipid-like molecules	Glycerolipids	Diradylglycerols	Diacylglycerols		DAG(18:1/20:4)	DAG(18:1/20:4)	HMDB07228	Plasma	U/ST	Molecular Choreography of Acute Exercise		-1.47398		0.000262261	Benjamini-Hochberg	Lower with higher VO2max	Multiple linear regression adjusted for age, sex, ethnicity/race, batch information and percentage of body fat
Organic compounds	Lipids and lipid-like molecules	Glycerolipids	Diradylglycerols	Diacylglycerols		DAG(18:1/22:5)	DAG(18:1/22:5)	HMDB07236	Plasma	U/ST	Molecular Choreography of Acute Exercise		-1.43111		0.000760039	Benjamini-Hochberg	Lower with higher VO2max	Multiple linear regression adjusted for age, sex, ethnicity/race, batch information and percentage of body fat
Organic compounds	Lipids and lipid-like molecules	Glycerolipids	Diradylglycerols	Diacylglycerols		DAG(18:2/18:3)	DAG(18:2/18:3)	HMDB07250	Plasma	U/ST	Molecular Choreography of Acute Exercise		-1.49098		0.0185079	Benjamini-Hochberg	Lower with higher VO2max	Multiple linear regression adjusted for age, sex, ethnicity/race, batch information and percentage of body fat
Organic compounds	Lipids and lipid-like molecules	Glycerolipids	Diradylglycerols	Diacylglycerols		DAG(18:2/20:3)	DAG(18:2/20:3)	HMDB07256	Plasma	U/ST	Molecular Choreography of Acute Exercise		-1.4444		6.59053e-05	Benjamini-Hochberg	Lower with higher VO2max	Multiple linear regression adjusted for age, sex, ethnicity/race, batch information and percentage of body fat
Organic compounds	Lipids and lipid-like molecules	Glycerolipids	Diradylglycerols	Diacylglycerols		DAG(18:2/20:4)	DAG(18:2/20:4)	HMDB07257	Plasma	U/ST	Molecular Choreography of Acute Exercise		-3.57482		6.59053e-05	Benjamini-Hochberg	Lower with higher VO2max	Multiple linear regression adjusted for age, sex, ethnicity/race, batch information and percentage of body fat
Organic compounds	Lipids and lipid-like molecules	Glycerolipids	Diradylglycerols	Diacylglycerols		DAG(18:2/22:5)	DAG(18:2/22:5)	HMDB07265	Plasma	U/ST	Molecular Choreography of Acute Exercise		-0.991167		0.0153928	Benjamini-Hochberg	Lower with higher VO2max	Multiple linear regression adjusted for age, sex, ethnicity/race, batch information and percentage of body fat
Organic compounds	Lipids and lipid-like molecules	Glycerolipids	Diradylglycerols	Diacylglycerols		DAG(20:0/20:0)	DAG(20:0/20:0)	HMDB07368	Plasma	U/ST	Molecular Choreography of Acute Exercise		2.39848		0.0021549	Benjamini-Hochberg	Higher with higher VO2max	Multiple linear regression adjusted for age, sex, ethnicity/race, batch information and percentage of body fat
Organic compounds	Lipids and lipid-like molecules	Glycerolipids	Diradylglycerols	Diacylglycerols		DAG(30:0)	C30:0 DAG	HMDB0007011	Plasma	T/U	Metabolic Architecture of Acute Exercise Response in Middle-Aged Adults in the Community		-0.148085		0.000376114	Benjamini-Hochberg	Lower with higher VO2max	Multiple linear regression adjusted for: age, sex, systolic blood pressure, diabetes, hypertension treatment status, smoking, prevalent CVD
Organic compounds	Lipids and lipid-like molecules	Glycerolipids	Diradylglycerols	Diacylglycerols		DAG(32:1)	C32:1 DAG	HMDB0007099	Plasma	T/U	Metabolic Architecture of Acute Exercise Response in Middle-Aged Adults in the Community		-0.229889		2.26621e-08	Benjamini-Hochberg	Lower with higher VO2max	Multiple linear regression adjusted for: age, sex, systolic blood pressure, diabetes, hypertension treatment status, smoking, prevalent CVD
Organic compounds	Lipids and lipid-like molecules	Glycerolipids	Diradylglycerols	Diacylglycerols		DAG(34:1)	C34:1 DAG	HMDB0007102	Plasma	T/U	Metabolic Architecture of Acute Exercise Response in Middle-Aged Adults in the Community		-0.231925		3.58514e-08	Benjamini-Hochberg	Lower with higher VO2max	Multiple linear regression adjusted for: age, sex, systolic blood pressure, diabetes, hypertension treatment status, smoking, prevalent CVD
Organic compounds	Lipids and lipid-like molecules	Glycerolipids	Diradylglycerols	Diacylglycerols		DAG(34:2)	C34:2 DAG	HMDB0007103	Plasma	T/U	Metabolic Architecture of Acute Exercise Response in Middle-Aged Adults in the Community		-0.286351		4.95256e-12	Benjamini-Hochberg	Lower with higher VO2max	Multiple linear regression adjusted for: age, sex, systolic blood pressure, diabetes, hypertension treatment status, smoking, prevalent CVD
Organic compounds	Lipids and lipid-like molecules	Glycerolipids	Diradylglycerols	Diacylglycerols		DAG(34:3)	C34:3 DAG	HMDB0007132	Plasma	T/U	Metabolic Architecture of Acute Exercise Response in Middle-Aged Adults in the Community		-0.299113		3.64016e-13	Benjamini-Hochberg	Lower with higher VO2max	Multiple linear regression adjusted for: age, sex, systolic blood pressure, diabetes, hypertension treatment status, smoking, prevalent CVD
Organic compounds	Lipids and lipid-like molecules	Glycerolipids	Diradylglycerols	Diacylglycerols		DAG(36:2)	C36:2 DAG	HMDB0007218	Plasma	T/U	Metabolic Architecture of Acute Exercise Response in Middle-Aged Adults in the Community		-0.198052		8.43917e-07	Benjamini-Hochberg	Lower with higher VO2max	Multiple linear regression adjusted for: age, sex, systolic blood pressure, diabetes, hypertension treatment status, smoking, prevalent CVD
Organic compounds	Lipids and lipid-like molecules	Glycerolipids	Diradylglycerols	Diacylglycerols		DAG(36:3)	C36:3 DAG	HMDB0007219	Plasma	T/U	Metabolic Architecture of Acute Exercise Response in Middle-Aged Adults in the Community		-0.215766		7.22576e-08	Benjamini-Hochberg	Lower with higher VO2max	Multiple linear regression adjusted for: age, sex, systolic blood pressure, diabetes, hypertension treatment status, smoking, prevalent CVD
Organic compounds	Lipids and lipid-like molecules	Glycerolipids	Diradylglycerols	Diacylglycerols		DAG(36:4)	C36:4 DAG	HMDB0007248	Plasma	T/U	Metabolic Architecture of Acute Exercise Response in Middle-Aged Adults in the Community		-0.247585		3.23358e-10	Benjamini-Hochberg	Lower with higher VO2max	Multiple linear regression adjusted for: age, sex, systolic blood pressure, diabetes, hypertension treatment status, smoking, prevalent CVD
Organic compounds	Lipids and lipid-like molecules	Glycerolipids	Diradylglycerols	Diacylglycerols		DAG(38:5)	C38:5 DAG	HMDB0007199	Plasma	T/U	Metabolic Architecture of Acute Exercise Response in Middle-Aged Adults in the Community		-0.138663		0.00092518	Benjamini-Hochberg	Lower with higher VO2max	Multiple linear regression adjusted for: age, sex, systolic blood pressure, diabetes, hypertension treatment status, smoking, prevalent CVD
Organic compounds	Lipids and lipid-like molecules	Glycerolipids	Glycosylglycerols	Glycosylglycerols		Glucosyl-glycerol	Glucosyl-glycerol	HMDB06790	Plasma	U/ST	Molecular Choreography of Acute Exercise		1.2138		0.000262335	Benjamini-Hochberg	Higher with higher VO2max	Multiple linear regression adjusted for age, sex, ethnicity/race, batch information and percentage of body fat
Organic compounds	Lipids and lipid-like molecules	Glycerolipids	Glycosylglycerols	Glycosylglycerols		Glycerol-3-galactoside	Glycerol-3-galactoside	N/A	Plasma	U	Metabolic modulation predicts heart failure tests performance		0.379	0.0001			Higher with higher VO2max	Unadjusted multiple regression using standard least squares
Organic compounds	Lipids and lipid-like molecules	Glycerolipids	Triradylcglycerols	Triacylglycerols		TAG(36:0)	TAG(36:0)	HMDB00638	Plasma	U/ST	Molecular Choreography of Acute Exercise		-0.667407		0.0485382	Benjamini-Hochberg	Lower with higher VO2max	Multiple linear regression adjusted for age, sex, ethnicity/race, batch information and percentage of body fat
Organic compounds	Lipids and lipid-like molecules	Glycerolipids	Triradylcglycerols	Triacylglycerols		TAG(38:0)	TAG(38:0)	N/A	Plasma	U/ST	Molecular Choreography of Acute Exercise		-0.170044		0.000154892	Benjamini-Hochberg	Lower with higher VO2max	Multiple linear regression adjusted for age, sex, ethnicity/race, batch information and percentage of body fat
Organic compounds	Lipids and lipid-like molecules	Glycerolipids	Triradylcglycerols	Triacylglycerols		TAG(40:0)	TAG(40:0)	HMDB00220	Plasma	U/ST	Molecular Choreography of Acute Exercise		-0.585858		0.00100798	Benjamini-Hochberg	Lower with higher VO2max	Multiple linear regression adjusted for age, sex, ethnicity/race, batch information and percentage of body fat
Organic compounds	Lipids and lipid-like molecules	Glycerolipids	Triradylcglycerols	Triacylglycerols		TAG(42:0)	TAG(42:0)	N/A	Plasma	U/ST	Molecular Choreography of Acute Exercise		-0.768335		0.000247405	Benjamini-Hochberg	Lower with higher VO2max	Multiple linear regression adjusted for age, sex, ethnicity/race, batch information and percentage of body fat
Organic compounds	Lipids and lipid-like molecules	Glycerolipids	Triradylcglycerols	Triacylglycerols		TAG(42:1)	TAG(42:1)	N/A	Plasma	U/ST	Molecular Choreography of Acute Exercise		-0.799036		0.00147801	Benjamini-Hochberg	Lower with higher VO2max	Multiple linear regression adjusted for age, sex, ethnicity/race, batch information and percentage of body fat
Organic compounds	Lipids and lipid-like molecules	Glycerolipids	Triradylcglycerols	Triacylglycerols		TAG(42:2)	TAG(42:2)	N/A	Plasma	U/ST	Molecular Choreography of Acute Exercise		-0.627044		0.0198779	Benjamini-Hochberg	Lower with higher VO2max	Multiple linear regression adjusted for age, sex, ethnicity/race, batch information and percentage of body fat
Organic compounds	Lipids and lipid-like molecules	Glycerolipids	Triradylcglycerols	Triacylglycerols		TAG(44:0)	TAG(44:0)	N/A	Plasma	U/ST	Molecular Choreography of Acute Exercise		-0.682425		0.000425904	Benjamini-Hochberg	Lower with higher VO2max	Multiple linear regression adjusted for age, sex, ethnicity/race, batch information and percentage of body fat
Organic compounds	Lipids and lipid-like molecules	Glycerolipids	Triradylcglycerols	Triacylglycerols		TAG(44:1)	TAG(44:1)	N/A	Plasma	U/ST	Molecular Choreography of Acute Exercise		-0.75079		0.000262261	Benjamini-Hochberg	Lower with higher VO2max	Multiple linear regression adjusted for age, sex, ethnicity/race, batch information and percentage of body fat
Organic compounds	Lipids and lipid-like molecules	Glycerolipids	Triradylcglycerols	Triacylglycerols		TAG(44:2)	TAG(44:2)	N/A	Plasma	U/ST	Molecular Choreography of Acute Exercise		-1.03907		0.000883514	Benjamini-Hochberg	Lower with higher VO2max	Multiple linear regression adjusted for age, sex, ethnicity/race, batch information and percentage of body fat
Organic compounds	Lipids and lipid-like molecules	Glycerolipids	Triradylcglycerols	Triacylglycerols		TAG(44:3)	TAG(44:3)	N/A	Plasma	U/ST	Molecular Choreography of Acute Exercise		-0.959168		0.000450615	Benjamini-Hochberg	Lower with higher VO2max	Multiple linear regression adjusted for age, sex, ethnicity/race, batch information and percentage of body fat
Organic compounds	Lipids and lipid-like molecules	Glycerolipids	Triradylcglycerols	Triacylglycerols		TAG(45:0)	TAG(45:0)	N/A	Plasma	U/ST	Molecular Choreography of Acute Exercise		-0.849235		0.000222058	Benjamini-Hochberg	Lower with higher VO2max	Multiple linear regression adjusted for age, sex, ethnicity/race, batch information and percentage of body fat
Organic compounds	Lipids and lipid-like molecules	Glycerolipids	Triradylcglycerols	Triacylglycerols		TAG(45:1)	TAG(45:1)	N/A	Plasma	U/ST	Molecular Choreography of Acute Exercise		-1.25686		0.00159796	Benjamini-Hochberg	Lower with higher VO2max	Multiple linear regression adjusted for age, sex, ethnicity/race, batch information and percentage of body fat
Organic compounds	Lipids and lipid-like molecules	Glycerolipids	Triradylcglycerols	Triacylglycerols		TAG(46:0)	TAG(46:0)	N/A	Plasma	U/ST	Molecular Choreography of Acute Exercise		-0.836241		0.000309016	Benjamini-Hochberg	Lower with higher VO2max	Multiple linear regression adjusted for age, sex, ethnicity/race, batch information and percentage of body fat
Organic compounds	Lipids and lipid-like molecules	Glycerolipids	Triradylcglycerols	Triacylglycerols		TAG(46:1)	C46:1 TAG	HMDB0010412	Plasma	T/U	Metabolic Architecture of Acute Exercise Response in Middle-Aged Adults in the Community		-0.0886219		0.02501	Benjamini-Hochberg	Lower with higher VO2max	Multiple linear regression adjusted for: age, sex, systolic blood pressure, diabetes, hypertension treatment status, smoking, prevalent CVD
Organic compounds	Lipids and lipid-like molecules	Glycerolipids	Triradylcglycerols	Triacylglycerols		TAG(46:1)	TAG(46:1)	N/A	Plasma	U/ST	Molecular Choreography of Acute Exercise		-0.72062		0.000722668	Benjamini-Hochberg	Lower with higher VO2max	Multiple linear regression adjusted for age, sex, ethnicity/race, batch information and percentage of body fat
Organic compounds	Lipids and lipid-like molecules	Glycerolipids	Triradylcglycerols	Triacylglycerols		TAG(46:2)	C46:2 TAG	HMDB0010419	Plasma	T/U	Metabolic Architecture of Acute Exercise Response in Middle-Aged Adults in the Community		-0.117642		0.00293647	Benjamini-Hochberg	Lower with higher VO2max	Multiple linear regression adjusted for: age, sex, systolic blood pressure, diabetes, hypertension treatment status, smoking, prevalent CVD
Organic compounds	Lipids and lipid-like molecules	Glycerolipids	Triradylcglycerols	Triacylglycerols		TAG(46:2)	TAG(46:2)	N/A	Plasma	U/ST	Molecular Choreography of Acute Exercise		-0.863242		0.000583855	Benjamini-Hochberg	Lower with higher VO2max	Multiple linear regression adjusted for age, sex, ethnicity/race, batch information and percentage of body fat
Organic compounds	Lipids and lipid-like molecules	Glycerolipids	Triradylcglycerols	Triacylglycerols		TAG(46:3)	C46:3 TAG	HMDB0042751	Plasma	T/U	Metabolic Architecture of Acute Exercise Response in Middle-Aged Adults in the Community		-0.124223		0.0018032	Benjamini-Hochberg	Lower with higher VO2max	Multiple linear regression adjusted for: age, sex, systolic blood pressure, diabetes, hypertension treatment status, smoking, prevalent CVD
Organic compounds	Lipids and lipid-like molecules	Glycerolipids	Triradylcglycerols	Triacylglycerols		TAG(46:3)	TAG(46:3)	N/A	Plasma	U/ST	Molecular Choreography of Acute Exercise		-1.01705		0.000476001	Benjamini-Hochberg	Lower with higher VO2max	Multiple linear regression adjusted for age, sex, ethnicity/race, batch information and percentage of body fat
Organic compounds	Lipids and lipid-like molecules	Glycerolipids	Triradylcglycerols	Triacylglycerols		TAG(46:4)	C46:4 TAG	HMDB0042548	Plasma	T/U	Metabolic Architecture of Acute Exercise Response in Middle-Aged Adults in the Community		-0.0953944		0.0172043	Benjamini-Hochberg	Lower with higher VO2max	Multiple linear regression adjusted for: age, sex, systolic blood pressure, diabetes, hypertension treatment status, smoking, prevalent CVD
Organic compounds	Lipids and lipid-like molecules	Glycerolipids	Triradylcglycerols	Triacylglycerols		TAG(47:0)	C47:0 TAG	HMDB0042094	Plasma	T/U	Metabolic Architecture of Acute Exercise Response in Middle-Aged Adults in the Community		-0.0898826		0.0237371	Benjamini-Hochberg	Lower with higher VO2max	Multiple linear regression adjusted for: age, sex, systolic blood pressure, diabetes, hypertension treatment status, smoking, prevalent CVD
Organic compounds	Lipids and lipid-like molecules	Glycerolipids	Triradylcglycerols	Triacylglycerols		TAG(47:0)	TAG(47:0)	N/A	Plasma	U/ST	Molecular Choreography of Acute Exercise		-1.07282		0.000262261	Benjamini-Hochberg	Lower with higher VO2max	Multiple linear regression adjusted for age, sex, ethnicity/race, batch information and percentage of body fat
Organic compounds	Lipids and lipid-like molecules	Glycerolipids	Triradylcglycerols	Triacylglycerols		TAG(47:1)	TAG(47:1)	N/A	Plasma	U/ST	Molecular Choreography of Acute Exercise		-0.848495		0.000389786	Benjamini-Hochberg	Lower with higher VO2max	Multiple linear regression adjusted for age, sex, ethnicity/race, batch information and percentage of body fat
Organic compounds	Lipids and lipid-like molecules	Glycerolipids	Triradylcglycerols	Triacylglycerols		TAG(47:2)	C47:2 TAG	HMDB0042076	Plasma	T/U	Metabolic Architecture of Acute Exercise Response in Middle-Aged Adults in the Community		-0.0977368		0.0122303	Benjamini-Hochberg	Lower with higher VO2max	Multiple linear regression adjusted for: age, sex, systolic blood pressure, diabetes, hypertension treatment status, smoking, prevalent CVD
Organic compounds	Lipids and lipid-like molecules	Glycerolipids	Triradylcglycerols	Triacylglycerols		TAG(47:2)	TAG(47:2)	N/A	Plasma	U/ST	Molecular Choreography of Acute Exercise		-1.04906		0.000425904	Benjamini-Hochberg	Lower with higher VO2max	Multiple linear regression adjusted for age, sex, ethnicity/race, batch information and percentage of body fat
Organic compounds	Lipids and lipid-like molecules	Glycerolipids	Triradylcglycerols	Triacylglycerols		TAG(48:0)	TAG(48:0)	N/A	Plasma	U/ST	Molecular Choreography of Acute Exercise		-0.780193		0.000548791	Benjamini-Hochberg	Lower with higher VO2max	Multiple linear regression adjusted for age, sex, ethnicity/race, batch information and percentage of body fat
Organic compounds	Lipids and lipid-like molecules	Glycerolipids	Triradylcglycerols	Triacylglycerols		TAG(48:1)	C48:1 TAG	HMDB0005359	Plasma	T/U	Metabolic Architecture of Acute Exercise Response in Middle-Aged Adults in the Community		-0.122501		0.0023043	Benjamini-Hochberg	Lower with higher VO2max	Multiple linear regression adjusted for: age, sex, systolic blood pressure, diabetes, hypertension treatment status, smoking, prevalent CVD
Organic compounds	Lipids and lipid-like molecules	Glycerolipids	Triradylcglycerols	Triacylglycerols		TAG(48:1)	TAG(48:1)	N/A	Plasma	U/ST	Molecular Choreography of Acute Exercise		-1.2137		0.000198738	Benjamini-Hochberg	Lower with higher VO2max	Multiple linear regression adjusted for age, sex, ethnicity/race, batch information and percentage of body fat
Organic compounds	Lipids and lipid-like molecules	Glycerolipids	Triradylcglycerols	Triacylglycerols		TAG(48:2)	C48:2 TAG	HMDB0005376	Plasma	T/U	Metabolic Architecture of Acute Exercise Response in Middle-Aged Adults in the Community		-0.150763		0.00015736	Benjamini-Hochberg	Lower with higher VO2max	Multiple linear regression adjusted for: age, sex, systolic blood pressure, diabetes, hypertension treatment status, smoking, prevalent CVD
Organic compounds	Lipids and lipid-like molecules	Glycerolipids	Triradylcglycerols	Triacylglycerols		TAG(48:2)	TAG(48:2)	N/A	Plasma	U/ST	Molecular Choreography of Acute Exercise		-0.801842		0.000471362	Benjamini-Hochberg	Lower with higher VO2max	Multiple linear regression adjusted for age, sex, ethnicity/race, batch information and percentage of body fat
Organic compounds	Lipids and lipid-like molecules	Glycerolipids	Triradylcglycerols	Triacylglycerols		TAG(48:3)	C48:3 TAG	HMDB0005432	Plasma	T/U	Metabolic Architecture of Acute Exercise Response in Middle-Aged Adults in the Community		-0.156713		7.04862e-05	Benjamini-Hochberg	Lower with higher VO2max	Multiple linear regression adjusted for: age, sex, systolic blood pressure, diabetes, hypertension treatment status, smoking, prevalent CVD
Organic compounds	Lipids and lipid-like molecules	Glycerolipids	Triradylcglycerols	Triacylglycerols		TAG(48:3)	TAG(48:3)	N/A	Plasma	U/ST	Molecular Choreography of Acute Exercise		-0.922205		0.000476001	Benjamini-Hochberg	Lower with higher VO2max	Multiple linear regression adjusted for age, sex, ethnicity/race, batch information and percentage of body fat
Organic compounds	Lipids and lipid-like molecules	Glycerolipids	Triradylcglycerols	Triacylglycerols		TAG(48:4)	C48:4 TAG	HMDB0042811	Plasma	T/U	Metabolic Architecture of Acute Exercise Response in Middle-Aged Adults in the Community		-0.138521		0.000433216	Benjamini-Hochberg	Lower with higher VO2max	Multiple linear regression adjusted for: age, sex, systolic blood pressure, diabetes, hypertension treatment status, smoking, prevalent CVD
Organic compounds	Lipids and lipid-like molecules	Glycerolipids	Triradylcglycerols	Triacylglycerols		TAG(48:4)	TAG(48:4)	N/A	Plasma	U/ST	Molecular Choreography of Acute Exercise		-0.886134		0.000523401	Benjamini-Hochberg	Lower with higher VO2max	Multiple linear regression adjusted for age, sex, ethnicity/race, batch information and percentage of body fat
Organic compounds	Lipids and lipid-like molecules	Glycerolipids	Triradylcglycerols	Triacylglycerols		TAG(48:5)	C48:5 TAG	HMDB0042789	Plasma	T/U	Metabolic Architecture of Acute Exercise Response in Middle-Aged Adults in the Community		-0.10448		0.0084459	Benjamini-Hochberg	Lower with higher VO2max	Multiple linear regression adjusted for: age, sex, systolic blood pressure, diabetes, hypertension treatment status, smoking, prevalent CVD
Organic compounds	Lipids and lipid-like molecules	Glycerolipids	Triradylcglycerols	Triacylglycerols		TAG(48:5)	TAG(48:5)	N/A	Plasma	U/ST	Molecular Choreography of Acute Exercise		-1.11337		0.0158438	Benjamini-Hochberg	Lower with higher VO2max	Multiple linear regression adjusted for age, sex, ethnicity/race, batch information and percentage of body fat
Organic compounds	Lipids and lipid-like molecules	Glycerolipids	Triradylcglycerols	Triacylglycerols		TAG(49:0)	C49:0 TAG	HMDB0042095	Plasma	T/U	Metabolic Architecture of Acute Exercise Response in Middle-Aged Adults in the Community		-0.101984		0.0110225	Benjamini-Hochberg	Lower with higher VO2max	Multiple linear regression adjusted for: age, sex, systolic blood pressure, diabetes, hypertension treatment status, smoking, prevalent CVD
Organic compounds	Lipids and lipid-like molecules	Glycerolipids	Triradylcglycerols	Triacylglycerols		TAG(49:0)	TAG(49:0)	N/A	Plasma	U/ST	Molecular Choreography of Acute Exercise		-1.03088		0.000389786	Benjamini-Hochberg	Lower with higher VO2max	Multiple linear regression adjusted for age, sex, ethnicity/race, batch information and percentage of body fat
Organic compounds	Lipids and lipid-like molecules	Glycerolipids	Triradylcglycerols	Triacylglycerols		TAG(49:1)	C49:1 TAG	HMDB0011705	Plasma	T/U	Metabolic Architecture of Acute Exercise Response in Middle-Aged Adults in the Community		-0.093194		0.0179864	Benjamini-Hochberg	Lower with higher VO2max	Multiple linear regression adjusted for: age, sex, systolic blood pressure, diabetes, hypertension treatment status, smoking, prevalent CVD
Organic compounds	Lipids and lipid-like molecules	Glycerolipids	Triradylcglycerols	Triacylglycerols		TAG(49:1)	TAG(49:1)	N/A	Plasma	U/ST	Molecular Choreography of Acute Exercise		-1.15751		0.000523401	Benjamini-Hochberg	Lower with higher VO2max	Multiple linear regression adjusted for age, sex, ethnicity/race, batch information and percentage of body fat
Organic compounds	Lipids and lipid-like molecules	Glycerolipids	Triradylcglycerols	Triacylglycerols		TAG(49:2)	C49:2 TAG	HMDB0011706	Plasma	T/U	Metabolic Architecture of Acute Exercise Response in Middle-Aged Adults in the Community		-0.104008		0.00726459	Benjamini-Hochberg	Lower with higher VO2max	Multiple linear regression adjusted for: age, sex, systolic blood pressure, diabetes, hypertension treatment status, smoking, prevalent CVD
Organic compounds	Lipids and lipid-like molecules	Glycerolipids	Triradylcglycerols	Triacylglycerols		TAG(49:2)	TAG(49:2)	N/A	Plasma	U/ST	Molecular Choreography of Acute Exercise		-0.890158		0.000476001	Benjamini-Hochberg	Lower with higher VO2max	Multiple linear regression adjusted for age, sex, ethnicity/race, batch information and percentage of body fat
Organic compounds	Lipids and lipid-like molecules	Glycerolipids	Triradylcglycerols	Triacylglycerols		TAG(49:3)	C49:3 TAG	HMDB0042103	Plasma	T/U	Metabolic Architecture of Acute Exercise Response in Middle-Aged Adults in the Community		-0.175456		5.86923e-06	Benjamini-Hochberg	Lower with higher VO2max	Multiple linear regression adjusted for: age, sex, systolic blood pressure, diabetes, hypertension treatment status, smoking, prevalent CVD
Organic compounds	Lipids and lipid-like molecules	Glycerolipids	Triradylcglycerols	Triacylglycerols		TAG(49:3)	TAG(49:3)	N/A	Plasma	U/ST	Molecular Choreography of Acute Exercise		-1.21644		0.000450615	Benjamini-Hochberg	Lower with higher VO2max	Multiple linear regression adjusted for age, sex, ethnicity/race, batch information and percentage of body fat
Organic compounds	Lipids and lipid-like molecules	Glycerolipids	Triradylcglycerols	Triacylglycerols		TAG(50:0)	TAG(50:0)	N/A	Plasma	U/ST	Molecular Choreography of Acute Exercise		-1.10145		0.000712074	Benjamini-Hochberg	Lower with higher VO2max	Multiple linear regression adjusted for age, sex, ethnicity/race, batch information and percentage of body fat
Organic compounds	Lipids and lipid-like molecules	Glycerolipids	Triradylcglycerols	Triacylglycerols		TAG(50:1)	C50:1 TAG	HMDB0005360	Plasma	T/U	Metabolic Architecture of Acute Exercise Response in Middle-Aged Adults in the Community		-0.201372		1.53331e-06	Benjamini-Hochberg	Lower with higher VO2max	Multiple linear regression adjusted for: age, sex, systolic blood pressure, diabetes, hypertension treatment status, smoking, prevalent CVD
Organic compounds	Lipids and lipid-like molecules	Glycerolipids	Triradylcglycerols	Triacylglycerols		TAG(50:1)	TAG(50:1)	N/A	Plasma	U/ST	Molecular Choreography of Acute Exercise		-0.81603		0.000698985	Benjamini-Hochberg	Lower with higher VO2max	Multiple linear regression adjusted for age, sex, ethnicity/race, batch information and percentage of body fat
Organic compounds	Lipids and lipid-like molecules	Glycerolipids	Triradylcglycerols	Triacylglycerols		TAG(50:2)	C50:2 TAG	HMDB0005377	Plasma	T/U	Metabolic Architecture of Acute Exercise Response in Middle-Aged Adults in the Community		-0.246996		2.52625e-09	Benjamini-Hochberg	Lower with higher VO2max	Multiple linear regression adjusted for: age, sex, systolic blood pressure, diabetes, hypertension treatment status, smoking, prevalent CVD
Organic compounds	Lipids and lipid-like molecules	Glycerolipids	Triradylcglycerols	Triacylglycerols		TAG(50:2)	TAG(50:2)	N/A	Plasma	U/ST	Molecular Choreography of Acute Exercise		-0.836331		0.00431553	Benjamini-Hochberg	Lower with higher VO2max	Multiple linear regression adjusted for age, sex, ethnicity/race, batch information and percentage of body fat
Organic compounds	Lipids and lipid-like molecules	Glycerolipids	Triradylcglycerols	Triacylglycerols		TAG(50:3)	C50:3 TAG	HMDB0005433	Plasma	T/U	Metabolic Architecture of Acute Exercise Response in Middle-Aged Adults in the Community		-0.264942		2.83296e-11	Benjamini-Hochberg	Lower with higher VO2max	Multiple linear regression adjusted for: age, sex, systolic blood pressure, diabetes, hypertension treatment status, smoking, prevalent CVD
Organic compounds	Lipids and lipid-like molecules	Glycerolipids	Triradylcglycerols	Triacylglycerols		TAG(50:3)	TAG(50:3)	N/A	Plasma	U/ST	Molecular Choreography of Acute Exercise		-1.06362		0.0048322	Benjamini-Hochberg	Lower with higher VO2max	Multiple linear regression adjusted for age, sex, ethnicity/race, batch information and percentage of body fat
Organic compounds	Lipids and lipid-like molecules	Glycerolipids	Triradylcglycerols	Triacylglycerols		TAG(50:4)	C50:4 TAG	HMDB0005435	Plasma	T/U	Metabolic Architecture of Acute Exercise Response in Middle-Aged Adults in the Community		-0.242551		7.1363e-10	Benjamini-Hochberg	Lower with higher VO2max	Multiple linear regression adjusted for: age, sex, systolic blood pressure, diabetes, hypertension treatment status, smoking, prevalent CVD
Organic compounds	Lipids and lipid-like molecules	Glycerolipids	Triradylcglycerols	Triacylglycerols		TAG(50:4)	TAG(50:4)	N/A	Plasma	U/ST	Molecular Choreography of Acute Exercise		-1.0998		0.000859815	Benjamini-Hochberg	Lower with higher VO2max	Multiple linear regression adjusted for age, sex, ethnicity/race, batch information and percentage of body fat
Organic compounds	Lipids and lipid-like molecules	Glycerolipids	Triradylcglycerols	Triacylglycerols		TAG(50:5)	C50:5 TAG	HMDB0010471	Plasma	T/U	Metabolic Architecture of Acute Exercise Response in Middle-Aged Adults in the Community		-0.190359		1.59185e-06	Benjamini-Hochberg	Lower with higher VO2max	Multiple linear regression adjusted for: age, sex, systolic blood pressure, diabetes, hypertension treatment status, smoking, prevalent CVD
Organic compounds	Lipids and lipid-like molecules	Glycerolipids	Triradylcglycerols	Triacylglycerols		TAG(50:5)	TAG(50:5)	N/A	Plasma	U/ST	Molecular Choreography of Acute Exercise		-1.09744		0.000234232	Benjamini-Hochberg	Lower with higher VO2max	Multiple linear regression adjusted for age, sex, ethnicity/race, batch information and percentage of body fat
Organic compounds	Lipids and lipid-like molecules	Glycerolipids	Triradylcglycerols	Triacylglycerols		TAG(50:6)	C50:6 TAG	HMDB0010497	Plasma	T/U	Metabolic Architecture of Acute Exercise Response in Middle-Aged Adults in the Community		-0.112838		0.00492494	Benjamini-Hochberg	Lower with higher VO2max	Multiple linear regression adjusted for: age, sex, systolic blood pressure, diabetes, hypertension treatment status, smoking, prevalent CVD
Organic compounds	Lipids and lipid-like molecules	Glycerolipids	Triradylcglycerols	Triacylglycerols		TAG(50:6)	TAG(50:6)	N/A	Plasma	U/ST	Molecular Choreography of Acute Exercise		-1.18136		0.000389786	Benjamini-Hochberg	Lower with higher VO2max	Multiple linear regression adjusted for age, sex, ethnicity/race, batch information and percentage of body fat
Organic compounds	Lipids and lipid-like molecules	Glycerolipids	Triradylcglycerols	Triacylglycerols		TAG(51:0)	C51:0 TAG	HMDB0031106	Plasma	T/U	Metabolic Architecture of Acute Exercise Response in Middle-Aged Adults in the Community		-0.138628		0.000580453	Benjamini-Hochberg	Lower with higher VO2max	Multiple linear regression adjusted for: age, sex, systolic blood pressure, diabetes, hypertension treatment status, smoking, prevalent CVD
Organic compounds	Lipids and lipid-like molecules	Glycerolipids	Triradylcglycerols	Triacylglycerols		TAG(51:0)	TAG(51:0)	N/A	Plasma	U/ST	Molecular Choreography of Acute Exercise		-1.02703		0.000476001	Benjamini-Hochberg	Lower with higher VO2max	Multiple linear regression adjusted for age, sex, ethnicity/race, batch information and percentage of body fat
Organic compounds	Lipids and lipid-like molecules	Glycerolipids	Triradylcglycerols	Triacylglycerols		TAG(51:1)	C51:1 TAG	HMDB0042104	Plasma	T/U	Metabolic Architecture of Acute Exercise Response in Middle-Aged Adults in the Community		-0.190812		2.34899e-06	Benjamini-Hochberg	Lower with higher VO2max	Multiple linear regression adjusted for: age, sex, systolic blood pressure, diabetes, hypertension treatment status, smoking, prevalent CVD
Organic compounds	Lipids and lipid-like molecules	Glycerolipids	Triradylcglycerols	Triacylglycerols		TAG(51:1)	TAG(51:1)	N/A	Plasma	U/ST	Molecular Choreography of Acute Exercise		-1.09027		0.000801593	Benjamini-Hochberg	Lower with higher VO2max	Multiple linear regression adjusted for age, sex, ethnicity/race, batch information and percentage of body fat
Organic compounds	Lipids and lipid-like molecules	Glycerolipids	Triradylcglycerols	Triacylglycerols		TAG(51:2)	C51:2 TAG	HMDB0005362	Plasma	T/U	Metabolic Architecture of Acute Exercise Response in Middle-Aged Adults in the Community		-0.14929		0.000123385	Benjamini-Hochberg	Lower with higher VO2max	Multiple linear regression adjusted for: age, sex, systolic blood pressure, diabetes, hypertension treatment status, smoking, prevalent CVD
Organic compounds	Lipids and lipid-like molecules	Glycerolipids	Triradylcglycerols	Triacylglycerols		TAG(51:2)	TAG(51:2)	N/A	Plasma	U/ST	Molecular Choreography of Acute Exercise		-1.44073		0.00189294	Benjamini-Hochberg	Lower with higher VO2max	Multiple linear regression adjusted for age, sex, ethnicity/race, batch information and percentage of body fat
Organic compounds	Lipids and lipid-like molecules	Glycerolipids	Triradylcglycerols	Triacylglycerols		TAG(51:3)	C51:3 TAG	HMDB0011701	Plasma	T/U	Metabolic Architecture of Acute Exercise Response in Middle-Aged Adults in the Community		-0.210984		5.63232e-08	Benjamini-Hochberg	Lower with higher VO2max	Multiple linear regression adjusted for: age, sex, systolic blood pressure, diabetes, hypertension treatment status, smoking, prevalent CVD
Organic compounds	Lipids and lipid-like molecules	Glycerolipids	Triradylcglycerols	Triacylglycerols		TAG(51:3)	TAG(51:3)	N/A	Plasma	U/ST	Molecular Choreography of Acute Exercise		-0.787		0.000262261	Benjamini-Hochberg	Lower with higher VO2max	Multiple linear regression adjusted for age, sex, ethnicity/race, batch information and percentage of body fat
Organic compounds	Lipids and lipid-like molecules	Glycerolipids	Triradylcglycerols	Triacylglycerols		TAG(51:4)	TAG(51:4)	N/A	Plasma	U/ST	Molecular Choreography of Acute Exercise		-1.99003		0.00251552	Benjamini-Hochberg	Lower with higher VO2max	Multiple linear regression adjusted for age, sex, ethnicity/race, batch information and percentage of body fat
Organic compounds	Lipids and lipid-like molecules	Glycerolipids	Triradylcglycerols	Triacylglycerols		TAG(51:5)	TAG(51:5)	N/A	Plasma	U/ST	Molecular Choreography of Acute Exercise		-1.88791		0.0214568	Benjamini-Hochberg	Lower with higher VO2max	Multiple linear regression adjusted for age, sex, ethnicity/race, batch information and percentage of body fat
Organic compounds	Lipids and lipid-like molecules	Glycerolipids	Triradylcglycerols	Triacylglycerols		TAG(52:0)	TAG(52:0)	N/A	Plasma	U/ST	Molecular Choreography of Acute Exercise		-1.04253		0.00137883	Benjamini-Hochberg	Lower with higher VO2max	Multiple linear regression adjusted for age, sex, ethnicity/race, batch information and percentage of body fat
Organic compounds	Lipids and lipid-like molecules	Glycerolipids	Triradylcglycerols	Triacylglycerols		TAG(52:1)	C52:1 TAG	HMDB0005367	Plasma	T/U	Metabolic Architecture of Acute Exercise Response in Middle-Aged Adults in the Community		-0.148194		0.000377461	Benjamini-Hochberg	Lower with higher VO2max	Multiple linear regression adjusted for: age, sex, systolic blood pressure, diabetes, hypertension treatment status, smoking, prevalent CVD
Organic compounds	Lipids and lipid-like molecules	Glycerolipids	Triradylcglycerols	Triacylglycerols		TAG(52:1)	TAG(52:1)	N/A	Plasma	U/ST	Molecular Choreography of Acute Exercise		-1.43744		0.00340956	Benjamini-Hochberg	Lower with higher VO2max	Multiple linear regression adjusted for age, sex, ethnicity/race, batch information and percentage of body fat
Organic compounds	Lipids and lipid-like molecules	Glycerolipids	Triradylcglycerols	Triacylglycerols		TAG(52:2)	C52:2 TAG	HMDB0005369	Plasma	T/U	Metabolic Architecture of Acute Exercise Response in Middle-Aged Adults in the Community		-0.24323		2.00745e-09	Benjamini-Hochberg	Lower with higher VO2max	Multiple linear regression adjusted for: age, sex, systolic blood pressure, diabetes, hypertension treatment status, smoking, prevalent CVD
Organic compounds	Lipids and lipid-like molecules	Glycerolipids	Triradylcglycerols	Triacylglycerols		TAG(52:2)	TAG(52:2)	N/A	Plasma	U/ST	Molecular Choreography of Acute Exercise		-0.497648		0.00372005	Benjamini-Hochberg	Lower with higher VO2max	Multiple linear regression adjusted for age, sex, ethnicity/race, batch information and percentage of body fat
Organic compounds	Lipids and lipid-like molecules	Glycerolipids	Triradylcglycerols	Triacylglycerols		TAG(52:3)	C52:3 TAG	HMDB0005384	Plasma	T/U	Metabolic Architecture of Acute Exercise Response in Middle-Aged Adults in the Community		-0.25004		5.49192e-10	Benjamini-Hochberg	Lower with higher VO2max	Multiple linear regression adjusted for: age, sex, systolic blood pressure, diabetes, hypertension treatment status, smoking, prevalent CVD
Organic compounds	Lipids and lipid-like molecules	Glycerolipids	Triradylcglycerols	Triacylglycerols		TAG(52:3)	TAG(52:3)	N/A	Plasma	U/ST	Molecular Choreography of Acute Exercise		-2.06741		0.000522384	Benjamini-Hochberg	Lower with higher VO2max	Multiple linear regression adjusted for age, sex, ethnicity/race, batch information and percentage of body fat
Organic compounds	Lipids and lipid-like molecules	Glycerolipids	Triradylcglycerols	Triacylglycerols		TAG(52:4)	C52:4 TAG	HMDB0005363	Plasma	T/U	Metabolic Architecture of Acute Exercise Response in Middle-Aged Adults in the Community		-0.24371		3.65548e-10	Benjamini-Hochberg	Lower with higher VO2max	Multiple linear regression adjusted for: age, sex, systolic blood pressure, diabetes, hypertension treatment status, smoking, prevalent CVD
Organic compounds	Lipids and lipid-like molecules	Glycerolipids	Triradylcglycerols	Triacylglycerols		TAG(52:4)	TAG(52:4)	N/A	Plasma	U/ST	Molecular Choreography of Acute Exercise		-1.32236		0.000145789	Benjamini-Hochberg	Lower with higher VO2max	Multiple linear regression adjusted for age, sex, ethnicity/race, batch information and percentage of body fat
Organic compounds	Lipids and lipid-like molecules	Glycerolipids	Triradylcglycerols	Triacylglycerols		TAG(52:5)	C52:5 TAG	HMDB0005380	Plasma	T/U	Metabolic Architecture of Acute Exercise Response in Middle-Aged Adults in the Community		-0.261126		1.7611e-11	Benjamini-Hochberg	Lower with higher VO2max	Multiple linear regression adjusted for: age, sex, systolic blood pressure, diabetes, hypertension treatment status, smoking, prevalent CVD
Organic compounds	Lipids and lipid-like molecules	Glycerolipids	Triradylcglycerols	Triacylglycerols		TAG(52:5)	TAG(52:5)	N/A	Plasma	U/ST	Molecular Choreography of Acute Exercise		-1.45601		0.000351567	Benjamini-Hochberg	Lower with higher VO2max	Multiple linear regression adjusted for age, sex, ethnicity/race, batch information and percentage of body fat
Organic compounds	Lipids and lipid-like molecules	Glycerolipids	Triradylcglycerols	Triacylglycerols		TAG(52:6)	C52:6 TAG	HMDB0005436	Plasma	T/U	Metabolic Architecture of Acute Exercise Response in Middle-Aged Adults in the Community		-0.203205		3.64054e-07	Benjamini-Hochberg	Lower with higher VO2max	Multiple linear regression adjusted for: age, sex, systolic blood pressure, diabetes, hypertension treatment status, smoking, prevalent CVD
Organic compounds	Lipids and lipid-like molecules	Glycerolipids	Triradylcglycerols	Triacylglycerols		TAG(52:6)	TAG(52:6)	N/A	Plasma	U/ST	Molecular Choreography of Acute Exercise		-1.03486		0.000663484	Benjamini-Hochberg	Lower with higher VO2max	Multiple linear regression adjusted for age, sex, ethnicity/race, batch information and percentage of body fat
Organic compounds	Lipids and lipid-like molecules	Glycerolipids	Triradylcglycerols	Triacylglycerols		TAG(52:7)	C52:7 TAG	HMDB0010517	Plasma	T/U	Metabolic Architecture of Acute Exercise Response in Middle-Aged Adults in the Community		-0.116503		0.00398802	Benjamini-Hochberg	Lower with higher VO2max	Multiple linear regression adjusted for: age, sex, systolic blood pressure, diabetes, hypertension treatment status, smoking, prevalent CVD
Organic compounds	Lipids and lipid-like molecules	Glycerolipids	Triradylcglycerols	Triacylglycerols		TAG(52:7)	TAG(52:7)	N/A	Plasma	U/ST	Molecular Choreography of Acute Exercise		-0.993117		0.000490414	Benjamini-Hochberg	Lower with higher VO2max	Multiple linear regression adjusted for age, sex, ethnicity/race, batch information and percentage of body fat
Organic compounds	Lipids and lipid-like molecules	Glycerolipids	Triradylcglycerols	Triacylglycerols		TAG(52:8)	TAG(52:8)	N/A	Plasma	U/ST	Molecular Choreography of Acute Exercise		-1.82232		0.000222058	Benjamini-Hochberg	Lower with higher VO2max	Multiple linear regression adjusted for age, sex, ethnicity/race, batch information and percentage of body fat
Organic compounds	Lipids and lipid-like molecules	Glycerolipids	Triradylcglycerols	Triacylglycerols		TAG(53:0)	TAG(53:0)	N/A	Plasma	U/ST	Molecular Choreography of Acute Exercise		-0.925708		0.0192543	Benjamini-Hochberg	Lower with higher VO2max	Multiple linear regression adjusted for age, sex, ethnicity/race, batch information and percentage of body fat
Organic compounds	Lipids and lipid-like molecules	Glycerolipids	Triradylcglycerols	Triacylglycerols		TAG(53:1)	TAG(53:1)	N/A	Plasma	U/ST	Molecular Choreography of Acute Exercise		-0.904805		0.00269257	Benjamini-Hochberg	Lower with higher VO2max	Multiple linear regression adjusted for age, sex, ethnicity/race, batch information and percentage of body fat
Organic compounds	Lipids and lipid-like molecules	Glycerolipids	Triradylcglycerols	Triacylglycerols		TAG(53:2)	C53:2 TAG	HMDB0042196	Plasma	T/U	Metabolic Architecture of Acute Exercise Response in Middle-Aged Adults in the Community		-0.185662		1.74789e-06	Benjamini-Hochberg	Lower with higher VO2max	Multiple linear regression adjusted for: age, sex, systolic blood pressure, diabetes, hypertension treatment status, smoking, prevalent CVD
Organic compounds	Lipids and lipid-like molecules	Glycerolipids	Triradylcglycerols	Triacylglycerols		TAG(53:2)	TAG(53:2)	N/A	Plasma	U/ST	Molecular Choreography of Acute Exercise		-1.04709		0.0168874	Benjamini-Hochberg	Lower with higher VO2max	Multiple linear regression adjusted for age, sex, ethnicity/race, batch information and percentage of body fat
Organic compounds	Lipids and lipid-like molecules	Glycerolipids	Triradylcglycerols	Triacylglycerols		TAG(53:3)	C53:3 TAG	HMDB0043058	Plasma	T/U	Metabolic Architecture of Acute Exercise Response in Middle-Aged Adults in the Community		-0.194877		5.37825e-07	Benjamini-Hochberg	Lower with higher VO2max	Multiple linear regression adjusted for: age, sex, systolic blood pressure, diabetes, hypertension treatment status, smoking, prevalent CVD
Organic compounds	Lipids and lipid-like molecules	Glycerolipids	Triradylcglycerols	Triacylglycerols		TAG(53:3)	TAG(53:3)	N/A	Plasma	U/ST	Molecular Choreography of Acute Exercise		-2.08839		0.0220335	Benjamini-Hochberg	Lower with higher VO2max	Multiple linear regression adjusted for age, sex, ethnicity/race, batch information and percentage of body fat
Organic compounds	Lipids and lipid-like molecules	Glycerolipids	Triradylcglycerols	Triacylglycerols		TAG(53:4)	TAG(53:4)	N/A	Plasma	U/ST	Molecular Choreography of Acute Exercise		-1.83905		0.00274731	Benjamini-Hochberg	Lower with higher VO2max	Multiple linear regression adjusted for age, sex, ethnicity/race, batch information and percentage of body fat
Organic compounds	Lipids and lipid-like molecules	Glycerolipids	Triradylcglycerols	Triacylglycerols		TAG(53:5)	TAG(53:5)	N/A	Plasma	U/ST	Molecular Choreography of Acute Exercise		-1.54522		9.20836e-05	Benjamini-Hochberg	Lower with higher VO2max	Multiple linear regression adjusted for age, sex, ethnicity/race, batch information and percentage of body fat
Organic compounds	Lipids and lipid-like molecules	Glycerolipids	Triradylcglycerols	Triacylglycerols		TAG(53:6)	TAG(53:6)	N/A	Plasma	U/ST	Molecular Choreography of Acute Exercise		-3.05096		5.57073e-05	Benjamini-Hochberg	Lower with higher VO2max	Multiple linear regression adjusted for age, sex, ethnicity/race, batch information and percentage of body fat
Organic compounds	Lipids and lipid-like molecules	Glycerolipids	Triradylcglycerols	Triacylglycerols		TAG(54:0)	TAG(54:0)	N/A	Plasma	U/ST	Molecular Choreography of Acute Exercise		-1.04084		0.00159304	Benjamini-Hochberg	Lower with higher VO2max	Multiple linear regression adjusted for age, sex, ethnicity/race, batch information and percentage of body fat
Organic compounds	Lipids and lipid-like molecules	Glycerolipids	Triradylcglycerols	Triacylglycerols		TAG(54:1)	C54:1 TAG	HMDB0005395	Plasma	T/U	Metabolic Architecture of Acute Exercise Response in Middle-Aged Adults in the Community		-0.105048		0.00998232	Benjamini-Hochberg	Lower with higher VO2max	Multiple linear regression adjusted for: age, sex, systolic blood pressure, diabetes, hypertension treatment status, smoking, prevalent CVD
Organic compounds	Lipids and lipid-like molecules	Glycerolipids	Triradylcglycerols	Triacylglycerols		TAG(54:1)	TAG(54:1)	N/A	Plasma	U/ST	Molecular Choreography of Acute Exercise		-1.14674		0.0198473	Benjamini-Hochberg	Lower with higher VO2max	Multiple linear regression adjusted for age, sex, ethnicity/race, batch information and percentage of body fat
Organic compounds	Lipids and lipid-like molecules	Glycerolipids	Triradylcglycerols	Triacylglycerols		TAG(54:2)	C54:2 TAG	HMDB0005403	Plasma	T/U	Metabolic Architecture of Acute Exercise Response in Middle-Aged Adults in the Community		-0.187861		3.11368e-06	Benjamini-Hochberg	Lower with higher VO2max	Multiple linear regression adjusted for: age, sex, systolic blood pressure, diabetes, hypertension treatment status, smoking, prevalent CVD
Organic compounds	Lipids and lipid-like molecules	Glycerolipids	Triradylcglycerols	Triacylglycerols		TAG(54:2)	TAG(54:2)	N/A	Plasma	U/ST	Molecular Choreography of Acute Exercise		-0.86388		0.0422361	Benjamini-Hochberg	Lower with higher VO2max	Multiple linear regression adjusted for age, sex, ethnicity/race, batch information and percentage of body fat
Organic compounds	Lipids and lipid-like molecules	Glycerolipids	Triradylcglycerols	Triacylglycerols		TAG(54:3)	C54:3 TAG	HMDB0005405	Plasma	T/U	Metabolic Architecture of Acute Exercise Response in Middle-Aged Adults in the Community		-0.17507		6.28974e-06	Benjamini-Hochberg	Lower with higher VO2max	Multiple linear regression adjusted for: age, sex, systolic blood pressure, diabetes, hypertension treatment status, smoking, prevalent CVD
Organic compounds	Lipids and lipid-like molecules	Glycerolipids	Triradylcglycerols	Triacylglycerols		TAG(54:3)	TAG(54:3)	N/A	Plasma	U/ST	Molecular Choreography of Acute Exercise		-0.762191		0.0274298	Benjamini-Hochberg	Lower with higher VO2max	Multiple linear regression adjusted for age, sex, ethnicity/race, batch information and percentage of body fat
Organic compounds	Lipids and lipid-like molecules	Glycerolipids	Triradylcglycerols	Triacylglycerols		TAG(54:4)	C54:4 TAG	HMDB0005370	Plasma	T/U	Metabolic Architecture of Acute Exercise Response in Middle-Aged Adults in the Community		-0.141492		0.00025426	Benjamini-Hochberg	Lower with higher VO2max	Multiple linear regression adjusted for: age, sex, systolic blood pressure, diabetes, hypertension treatment status, smoking, prevalent CVD
Organic compounds	Lipids and lipid-like molecules	Glycerolipids	Triradylcglycerols	Triacylglycerols		TAG(54:4)	TAG(54:4)	N/A	Plasma	U/ST	Molecular Choreography of Acute Exercise		-2.77423		0.00581147	Benjamini-Hochberg	Lower with higher VO2max	Multiple linear regression adjusted for age, sex, ethnicity/race, batch information and percentage of body fat
Organic compounds	Lipids and lipid-like molecules	Glycerolipids	Triradylcglycerols	Triacylglycerols		TAG(54:5)	C54:5 TAG	HMDB0005385	Plasma	T/U	Metabolic Architecture of Acute Exercise Response in Middle-Aged Adults in the Community		-0.175791		6.92313e-06	Benjamini-Hochberg	Lower with higher VO2max	Multiple linear regression adjusted for: age, sex, systolic blood pressure, diabetes, hypertension treatment status, smoking, prevalent CVD
Organic compounds	Lipids and lipid-like molecules	Glycerolipids	Triradylcglycerols	Triacylglycerols		TAG(54:5)	TAG(54:5)	N/A	Plasma	U/ST	Molecular Choreography of Acute Exercise		-2.6406		0.000777685	Benjamini-Hochberg	Lower with higher VO2max	Multiple linear regression adjusted for age, sex, ethnicity/race, batch information and percentage of body fat
Organic compounds	Lipids and lipid-like molecules	Glycerolipids	Triradylcglycerols	Triacylglycerols		TAG(54:6)	C54:6 TAG	HMDB0005391	Plasma	T/U	Metabolic Architecture of Acute Exercise Response in Middle-Aged Adults in the Community		-0.142442		0.000184177	Benjamini-Hochberg	Lower with higher VO2max	Multiple linear regression adjusted for: age, sex, systolic blood pressure, diabetes, hypertension treatment status, smoking, prevalent CVD
Organic compounds	Lipids and lipid-like molecules	Glycerolipids	Triradylcglycerols	Triacylglycerols		TAG(54:6)	TAG(54:6)	N/A	Plasma	U/ST	Molecular Choreography of Acute Exercise		-1.31777		0.00632907	Benjamini-Hochberg	Lower with higher VO2max	Multiple linear regression adjusted for age, sex, ethnicity/race, batch information and percentage of body fat
Organic compounds	Lipids and lipid-like molecules	Glycerolipids	Triradylcglycerols	Triacylglycerols		TAG(54:7)	C54:7 TAG	HMDB0005447	Plasma	T/U	Metabolic Architecture of Acute Exercise Response in Middle-Aged Adults in the Community		-0.142107		0.000189252	Benjamini-Hochberg	Lower with higher VO2max	Multiple linear regression adjusted for: age, sex, systolic blood pressure, diabetes, hypertension treatment status, smoking, prevalent CVD
Organic compounds	Lipids and lipid-like molecules	Glycerolipids	Triradylcglycerols	Triacylglycerols		TAG(54:7)	TAG(54:7)	N/A	Plasma	U/ST	Molecular Choreography of Acute Exercise		-1.59457		0.00067306	Benjamini-Hochberg	Lower with higher VO2max	Multiple linear regression adjusted for age, sex, ethnicity/race, batch information and percentage of body fat
Organic compounds	Lipids and lipid-like molecules	Glycerolipids	Triradylcglycerols	Triacylglycerols		TAG(54:8)	C54:8 TAG	HMDB0010518	Plasma	T/U	Metabolic Architecture of Acute Exercise Response in Middle-Aged Adults in the Community		-0.094269		0.0181923	Benjamini-Hochberg	Lower with higher VO2max	Multiple linear regression adjusted for: age, sex, systolic blood pressure, diabetes, hypertension treatment status, smoking, prevalent CVD
Organic compounds	Lipids and lipid-like molecules	Glycerolipids	Triradylcglycerols	Triacylglycerols		TAG(54:8)	TAG(54:8)	N/A	Plasma	U/ST	Molecular Choreography of Acute Exercise		-0.997075		0.0386284	Benjamini-Hochberg	Lower with higher VO2max	Multiple linear regression adjusted for age, sex, ethnicity/race, batch information and percentage of body fat
Organic compounds	Lipids and lipid-like molecules	Glycerolipids	Triradylcglycerols	Triacylglycerols		TAG(55:2)	C55:2 TAG	HMDB0042226	Plasma	T/U	Metabolic Architecture of Acute Exercise Response in Middle-Aged Adults in the Community		-0.122124		0.00197022	Benjamini-Hochberg	Lower with higher VO2max	Multiple linear regression adjusted for: age, sex, systolic blood pressure, diabetes, hypertension treatment status, smoking, prevalent CVD
Organic compounds	Lipids and lipid-like molecules	Glycerolipids	Triradylcglycerols	Triacylglycerols		TAG(55:2)	TAG(55:2)	N/A	Plasma	U/ST	Molecular Choreography of Acute Exercise		-1.56056		0.0292866	Benjamini-Hochberg	Lower with higher VO2max	Multiple linear regression adjusted for age, sex, ethnicity/race, batch information and percentage of body fat
Organic compounds	Lipids and lipid-like molecules	Glycerolipids	Triradylcglycerols	Triacylglycerols		TAG(55:3)	C55:3 TAG	HMDB0042466	Plasma	T/U	Metabolic Architecture of Acute Exercise Response in Middle-Aged Adults in the Community		-0.109366		0.00399942	Benjamini-Hochberg	Lower with higher VO2max	Multiple linear regression adjusted for: age, sex, systolic blood pressure, diabetes, hypertension treatment status, smoking, prevalent CVD
Organic compounds	Lipids and lipid-like molecules	Glycerolipids	Triradylcglycerols	Triacylglycerols		TAG(55:3)	TAG(55:3)	N/A	Plasma	U/ST	Molecular Choreography of Acute Exercise		-1.65692		0.0489504	Benjamini-Hochberg	Lower with higher VO2max	Multiple linear regression adjusted for age, sex, ethnicity/race, batch information and percentage of body fat
Organic compounds	Lipids and lipid-like molecules	Glycerolipids	Triradylcglycerols	Triacylglycerols		TAG(55:5)	TAG(55:5)	N/A	Plasma	U/ST	Molecular Choreography of Acute Exercise		-3.92483		0.000247405	Benjamini-Hochberg	Lower with higher VO2max	Multiple linear regression adjusted for age, sex, ethnicity/race, batch information and percentage of body fat
Organic compounds	Lipids and lipid-like molecules	Glycerolipids	Triradylcglycerols	Triacylglycerols		TAG(56:2)	TAG(56:2)	N/A	Plasma	U/ST	Molecular Choreography of Acute Exercise		-0.934604		0.0274298	Benjamini-Hochberg	Lower with higher VO2max	Multiple linear regression adjusted for age, sex, ethnicity/race, batch information and percentage of body fat
Organic compounds	Lipids and lipid-like molecules	Glycerolipids	Triradylcglycerols	Triacylglycerols		TAG(56:3)	C56:3 TAG	HMDB0005410	Plasma	T/U	Metabolic Architecture of Acute Exercise Response in Middle-Aged Adults in the Community		-0.115633		0.00311654	Benjamini-Hochberg	Lower with higher VO2max	Multiple linear regression adjusted for: age, sex, systolic blood pressure, diabetes, hypertension treatment status, smoking, prevalent CVD
Organic compounds	Lipids and lipid-like molecules	Glycerolipids	Triradylcglycerols	Triacylglycerols		TAG(56:4)	C56:4 TAG	HMDB0005398	Plasma	T/U	Metabolic Architecture of Acute Exercise Response in Middle-Aged Adults in the Community		-0.13815		0.000350866	Benjamini-Hochberg	Lower with higher VO2max	Multiple linear regression adjusted for: age, sex, systolic blood pressure, diabetes, hypertension treatment status, smoking, prevalent CVD
Organic compounds	Lipids and lipid-like molecules	Glycerolipids	Triradylcglycerols	Triacylglycerols		TAG(56:5)	C56:5 TAG	HMDB0005406	Plasma	T/U	Metabolic Architecture of Acute Exercise Response in Middle-Aged Adults in the Community		-0.0865128		0.0286039	Benjamini-Hochberg	Lower with higher VO2max	Multiple linear regression adjusted for: age, sex, systolic blood pressure, diabetes, hypertension treatment status, smoking, prevalent CVD
Organic compounds	Lipids and lipid-like molecules	Glycerolipids	Triradylcglycerols	Triacylglycerols		TAG(56:5)	TAG(56:5)	N/A	Plasma	U/ST	Molecular Choreography of Acute Exercise		-2.40383		0.00148456	Benjamini-Hochberg	Lower with higher VO2max	Multiple linear regression adjusted for age, sex, ethnicity/race, batch information and percentage of body fat
Organic compounds	Lipids and lipid-like molecules	Glycerolipids	Triradylcglycerols	Triacylglycerols		TAG(56:6)	TAG(56:6)	N/A	Plasma	U/ST	Molecular Choreography of Acute Exercise		-2.3697		0.00344733	Benjamini-Hochberg	Lower with higher VO2max	Multiple linear regression adjusted for age, sex, ethnicity/race, batch information and percentage of body fat
Organic compounds	Lipids and lipid-like molecules	Glycerolipids	Triradylcglycerols	Triacylglycerols		TAG(58:5)	TAG(58:5)	N/A	Plasma	U/ST	Molecular Choreography of Acute Exercise		-1.58026		0.00197553	Benjamini-Hochberg	Lower with higher VO2max	Multiple linear regression adjusted for age, sex, ethnicity/race, batch information and percentage of body fat
Organic compounds	Lipids and lipid-like molecules	Glycerolipids	Triradylcglycerols	Triacylglycerols		TAG(58:6)	TAG(58:6)	N/A	Plasma	U/ST	Molecular Choreography of Acute Exercise		-2.11531		0.00698629	Benjamini-Hochberg	Lower with higher VO2max	Multiple linear regression adjusted for age, sex, ethnicity/race, batch information and percentage of body fat
Organic compounds	Lipids and lipid-like molecules	Glycerolipids	Triradylcglycerols	Triacylglycerols		TAG(58:8)	C58:8 TAG	HMDB0005413	Plasma	T/U	Metabolic Architecture of Acute Exercise Response in Middle-Aged Adults in the Community		0.116897		0.00321374	Benjamini-Hochberg	Higher with higher VO2max	Multiple linear regression adjusted for: age, sex, systolic blood pressure, diabetes, hypertension treatment status, smoking, prevalent CVD
Organic compounds	Lipids and lipid-like molecules	Glycerolipids	Triradylcglycerols	Triacylglycerols		TAG(58:9)	C58:9 TAG	HMDB0005463	Plasma	T/U	Metabolic Architecture of Acute Exercise Response in Middle-Aged Adults in the Community		0.158382		5.21768e-05	Benjamini-Hochberg	Higher with higher VO2max	Multiple linear regression adjusted for: age, sex, systolic blood pressure, diabetes, hypertension treatment status, smoking, prevalent CVD
Organic compounds	Lipids and lipid-like molecules	Glycerolipids	Triradylcglycerols	Triacylglycerols		TAG(60:12)	C60:12 TAG	HMDB0005478	Plasma	T/U	Metabolic Architecture of Acute Exercise Response in Middle-Aged Adults in the Community		0.149766		0.000169768	Benjamini-Hochberg	Higher with higher VO2max	Multiple linear regression adjusted for: age, sex, systolic blood pressure, diabetes, hypertension treatment status, smoking, prevalent CVD
Organic compounds	Lipids and lipid-like molecules	Glycerophosphocholines	Glycerophosphocholines	Glycerophosphocholines		Alpha-Glycerophosphocholine	Alpha-Glycerophosphocholine	N/A	Plasma	T (AQ)	Plasma Metabolite Profiles in Response to Chronic Exercise		0.24		0.0293	Bonferroni	Higher with higher VO2max	Multiple linear regression adjusted for age, sex, baseline cardiovascular risk factor to detect association between baseline metabolites and change in VO2peak
Organic compounds	Lipids and lipid-like molecules	Glycerophospholipids	Glycerophosphates	Glycerophosphates		Glycerol-3-Phosphate	Glycerol-3-Phosphate	N/A	Plasma	T (AQ)	Plasma Metabolite Profiles in Response to Chronic Exercise		0.25		0.00237	Bonferroni	Higher with higher VO2max	Multiple linear regression adjusted for age, sex, baseline cardiovascular risk factor to detect association between baseline metabolites and change in VO2peak
Organic compounds	Lipids and lipid-like molecules	Glycerophospholipids	Glycerophosphates	Glycerophosphates		Glycerol-α-phosphate	Glycerol-α-phosphate	N/A	Plasma	U	Metabolic modulation predicts heart failure tests performance		0.257	0.0005			Higher with higher VO2max	Unadjusted multiple regression using standard least squares
Organic compounds	Lipids and lipid-like molecules	Glycerophospholipids	Glycerophosphocholines	Alkenyl-acylglycerophosphocholines		PC(P-34:1)	C34:1 PC plasmalogen-A	HMDB0011208	Plasma	T/U	Metabolic Architecture of Acute Exercise Response in Middle-Aged Adults in the Community		0.199745		4.21368e-06	Benjamini-Hochberg	Higher with higher VO2max	Multiple linear regression adjusted for: age, sex, systolic blood pressure, diabetes, hypertension treatment status, smoking, prevalent CVD
Organic compounds	Lipids and lipid-like molecules	Glycerophospholipids	Glycerophosphocholines	Alkenyl-acylglycerophosphocholines		PC(P-34:2)	C34:2 PC plasmalogen	HMDB0011210	Plasma	T/U	Metabolic Architecture of Acute Exercise Response in Middle-Aged Adults in the Community		0.267362		5.42909e-10	Benjamini-Hochberg	Higher with higher VO2max	Multiple linear regression adjusted for: age, sex, systolic blood pressure, diabetes, hypertension treatment status, smoking, prevalent CVD
Organic compounds	Lipids and lipid-like molecules	Glycerophospholipids	Glycerophosphocholines	Alkenyl-acylglycerophosphocholines		PC(P-34:3)	C34:3 PC plasmalogen	HMDB0011211	Plasma	T/U	Metabolic Architecture of Acute Exercise Response in Middle-Aged Adults in the Community		0.218889		4.86689e-08	Benjamini-Hochberg	Higher with higher VO2max	Multiple linear regression adjusted for: age, sex, systolic blood pressure, diabetes, hypertension treatment status, smoking, prevalent CVD, measured with HILIC
Organic compounds	Lipids and lipid-like molecules	Glycerophospholipids	Glycerophosphocholines	Alkenyl-acylglycerophosphocholines		PC(P-34:4)	C34:4 PC plasmalogen	HMDB0011212	Plasma	T/U	Metabolic Architecture of Acute Exercise Response in Middle-Aged Adults in the Community		0.109127		0.00683497	Benjamini-Hochberg	Higher with higher VO2max	Multiple linear regression adjusted for: age, sex, systolic blood pressure, diabetes, hypertension treatment status, smoking, prevalent CVD
Organic compounds	Lipids and lipid-like molecules	Glycerophospholipids	Glycerophosphocholines	Alkenyl-acylglycerophosphocholines		PC(P-36:1)	C36:1 PC plasmalogen	HMDB0011241	Plasma	T/U	Metabolic Architecture of Acute Exercise Response in Middle-Aged Adults in the Community		0.123076		0.0029336	Benjamini-Hochberg	Higher with higher VO2max	Multiple linear regression adjusted for: age, sex, systolic blood pressure, diabetes, hypertension treatment status, smoking, prevalent CVD
Organic compounds	Lipids and lipid-like molecules	Glycerophospholipids	Glycerophosphocholines	Alkenyl-acylglycerophosphocholines		PC(P-36:2)	C36:2 PC plasmalogen	HMDB0011243	Plasma	T/U	Metabolic Architecture of Acute Exercise Response in Middle-Aged Adults in the Community		0.150163		0.000518798	Benjamini-Hochberg	Higher with higher VO2max	Multiple linear regression adjusted for: age, sex, systolic blood pressure, diabetes, hypertension treatment status, smoking, prevalent CVD
Organic compounds	Lipids and lipid-like molecules	Glycerophospholipids	Glycerophosphocholines	Alkenyl-acylglycerophosphocholines		PC(P-36:3)	C36:3 PC plasmalogen	HMDB0011244	Plasma	T/U	Metabolic Architecture of Acute Exercise Response in Middle-Aged Adults in the Community		0.207475		4.10732e-07	Benjamini-Hochberg	Higher with higher VO2max	Multiple linear regression adjusted for: age, sex, systolic blood pressure, diabetes, hypertension treatment status, smoking, prevalent CVD
Organic compounds	Lipids and lipid-like molecules	Glycerophospholipids	Glycerophosphocholines	Alkenyl-acylglycerophosphocholines		PC(P-36:4)	C36:4 PC-A	HMDB0007983	Plasma	T/U	Metabolic Architecture of Acute Exercise Response in Middle-Aged Adults in the Community		0.13457		0.000762196	Benjamini-Hochberg	Higher with higher VO2max	Multiple linear regression adjusted for: age, sex, systolic blood pressure, diabetes, hypertension treatment status, smoking, prevalent CVD
Organic compounds	Lipids and lipid-like molecules	Glycerophospholipids	Glycerophosphocholines	Alkenyl-acylglycerophosphocholines		PC(P-36:5)	C36:5 PC plasmalogen-A	HMDB0011221	Plasma	T/U	Metabolic Architecture of Acute Exercise Response in Middle-Aged Adults in the Community		0.12548		0.00113686	Benjamini-Hochberg	Higher with higher VO2max	Multiple linear regression adjusted for: age, sex, systolic blood pressure, diabetes, hypertension treatment status, smoking, prevalent CVD
Organic compounds	Lipids and lipid-like molecules	Glycerophospholipids	Glycerophosphocholines	Alkenyl-acylglycerophosphocholines		PC(P-38:6)	C38:6 PC plasmalogen	HMDB0011319	Plasma	T/U	Metabolic Architecture of Acute Exercise Response in Middle-Aged Adults in the Community		0.118568		0.00234193	Benjamini-Hochberg	Higher with higher VO2max	Multiple linear regression adjusted for: age, sex, systolic blood pressure, diabetes, hypertension treatment status, smoking, prevalent CVD, measured with HILIC
Organic compounds	Lipids and lipid-like molecules	Glycerophospholipids	Glycerophosphocholines	Alkenyl-acylglycerophosphocholines		PC(P-38:7)	C38:7 PC plasmalogen	HMDB0011229	Plasma	T/U	Metabolic Architecture of Acute Exercise Response in Middle-Aged Adults in the Community		0.189112		8.96726e-07	Benjamini-Hochberg	Higher with higher VO2max	Multiple linear regression adjusted for: age, sex, systolic blood pressure, diabetes, hypertension treatment status, smoking, prevalent CVD, measured with HILIC
Organic compounds	Lipids and lipid-like molecules	Glycerophospholipids	Glycerophosphocholines	Alkenyl-acylglycerophosphocholines		PC(P-40:7)	C40:7 PC plasmalogen	HMDB0011294	Plasma	T/U	Metabolic Architecture of Acute Exercise Response in Middle-Aged Adults in the Community		0.195135		9.80994e-07	Benjamini-Hochberg	Higher with higher VO2max	Multiple linear regression adjusted for: age, sex, systolic blood pressure, diabetes, hypertension treatment status, smoking, prevalent CVD
Organic compounds	Lipids and lipid-like molecules	Glycerophospholipids	Glycerophosphocholines	Diacylglycerophosphocholines		PC(14:0/18:1)	PC(14:0/18:1)	HMDB07873	Plasma	U/ST	Molecular Choreography of Acute Exercise		0.371456		0.00618315	Benjamini-Hochberg	Higher with higher VO2max	Multiple linear regression adjusted for age, sex, ethnicity/race, batch information and percentage of body fat
Organic compounds	Lipids and lipid-like molecules	Glycerophospholipids	Glycerophosphocholines	Diacylglycerophosphocholines		PC(15:0/18:1)	PC(15:0/18:1)	HMDB07939	Plasma	U/ST	Molecular Choreography of Acute Exercise		-0.812489		0.00788118	Benjamini-Hochberg	Lower with higher VO2max	Multiple linear regression adjusted for age, sex, ethnicity/race, batch information and percentage of body fat
Organic compounds	Lipids and lipid-like molecules	Glycerophospholipids	Glycerophosphocholines	Diacylglycerophosphocholines		PC(16:0/14:0)	PC(16:0/14:0)	HMDB07965	Plasma	U/ST	Molecular Choreography of Acute Exercise		-0.49455		0.00138855	Benjamini-Hochberg	Lower with higher VO2max	Multiple linear regression adjusted for age, sex, ethnicity/race, batch information and percentage of body fat
Organic compounds	Lipids and lipid-like molecules	Glycerophospholipids	Glycerophosphocholines	Diacylglycerophosphocholines		PC(16:0/16:1)	PC(16:0/16:1)	HMDB07969	Plasma	U/ST	Molecular Choreography of Acute Exercise		0.474761		0.000425904	Benjamini-Hochberg	Higher with higher VO2max	Multiple linear regression adjusted for age, sex, ethnicity/race, batch information and percentage of body fat
Organic compounds	Lipids and lipid-like molecules	Glycerophospholipids	Glycerophosphocholines	Diacylglycerophosphocholines		PC(16:0/18:1)	PC(16:0/18:1)	HMDB07972	Plasma	U/ST	Molecular Choreography of Acute Exercise		0.669461		0.0468967	Benjamini-Hochberg	Higher with higher VO2max	Multiple linear regression adjusted for age, sex, ethnicity/race, batch information and percentage of body fat
Organic compounds	Lipids and lipid-like molecules	Glycerophospholipids	Glycerophosphocholines	Diacylglycerophosphocholines		PC(16:0/18:3)	PC(16:0/18:3)	HMDB07975	Plasma	U/ST	Molecular Choreography of Acute Exercise		-1.51734		0.00269257	Benjamini-Hochberg	Lower with higher VO2max	Multiple linear regression adjusted for age, sex, ethnicity/race, batch information and percentage of body fat
Organic compounds	Lipids and lipid-like molecules	Glycerophospholipids	Glycerophosphocholines	Diacylglycerophosphocholines		PC(16:0/20:3)	PC(16:0/20:3)	HMDB07981	Plasma	U/ST	Molecular Choreography of Acute Exercise		0.615787		0.000476001	Benjamini-Hochberg	Higher with higher VO2max	Multiple linear regression adjusted for age, sex, ethnicity/race, batch information and percentage of body fat
Organic compounds	Lipids and lipid-like molecules	Glycerophospholipids	Glycerophosphocholines	Diacylglycerophosphocholines		PC(16:0/20:4)	PC(16:0/20:4)	HMDB07982	Plasma	U/ST	Molecular Choreography of Acute Exercise		-1.93286		0.00239253	Benjamini-Hochberg	Lower with higher VO2max	Multiple linear regression adjusted for age, sex, ethnicity/race, batch information and percentage of body fat
Organic compounds	Lipids and lipid-like molecules	Glycerophospholipids	Glycerophosphocholines	Diacylglycerophosphocholines		PC(16:0/22:4)	PC(16:0/22:4)	HMDB07988	Plasma	U/ST	Molecular Choreography of Acute Exercise		-0.0142723		0.00685869	Benjamini-Hochberg	Lower with higher VO2max	Multiple linear regression adjusted for age, sex, ethnicity/race, batch information and percentage of body fat
Organic compounds	Lipids and lipid-like molecules	Glycerophospholipids	Glycerophosphocholines	Diacylglycerophosphocholines		PC(17:0/20:4)	PC(17:0/20:4)	N/A	Plasma	U/ST	Molecular Choreography of Acute Exercise		-0.4503		0.00566389	Benjamini-Hochberg	Lower with higher VO2max	Multiple linear regression adjusted for age, sex, ethnicity/race, batch information and percentage of body fat
Organic compounds	Lipids and lipid-like molecules	Glycerophospholipids	Glycerophosphocholines	Diacylglycerophosphocholines		PC(18:0/16:1)	PC(18:0/16:1)	HMDB08035	Plasma	U/ST	Molecular Choreography of Acute Exercise		-0.103403		0.000389786	Benjamini-Hochberg	Lower with higher VO2max	Multiple linear regression adjusted for age, sex, ethnicity/race, batch information and percentage of body fat
Organic compounds	Lipids and lipid-like molecules	Glycerophospholipids	Glycerophosphocholines	Diacylglycerophosphocholines		PC(18:0/18:1)	PC(18:0/18:1)	HMDB08038	Plasma	U/ST	Molecular Choreography of Acute Exercise		0.367843		0.0292866	Benjamini-Hochberg	Higher with higher VO2max	Multiple linear regression adjusted for age, sex, ethnicity/race, batch information and percentage of body fat
Organic compounds	Lipids and lipid-like molecules	Glycerophospholipids	Glycerophosphocholines	Diacylglycerophosphocholines		PC(18:0/18:3)	PC(18:0/18:3)	HMDB08040	Plasma	U/ST	Molecular Choreography of Acute Exercise		-0.385132		0.00948731	Benjamini-Hochberg	Lower with higher VO2max	Multiple linear regression adjusted for age, sex, ethnicity/race, batch information and percentage of body fat
Organic compounds	Lipids and lipid-like molecules	Glycerophospholipids	Glycerophosphocholines	Diacylglycerophosphocholines		PC(18:0/20:2)	PC(18:0/20:2)	HMDB08045	Plasma	U/ST	Molecular Choreography of Acute Exercise		0.235018		0.000712074	Benjamini-Hochberg	Higher with higher VO2max	Multiple linear regression adjusted for age, sex, ethnicity/race, batch information and percentage of body fat
Organic compounds	Lipids and lipid-like molecules	Glycerophospholipids	Glycerophosphocholines	Diacylglycerophosphocholines		PC(18:0/20:3)	PC(18:0/20:3)	HMDB08047	Plasma	U/ST	Molecular Choreography of Acute Exercise		0.800909		0.000262261	Benjamini-Hochberg	Higher with higher VO2max	Multiple linear regression adjusted for age, sex, ethnicity/race, batch information and percentage of body fat
Organic compounds	Lipids and lipid-like molecules	Glycerophospholipids	Glycerophosphocholines	Diacylglycerophosphocholines		PC(18:0/20:4)	PC(18:0/20:4)	HMDB08048	Plasma	U/ST	Molecular Choreography of Acute Exercise		-1.62121		0.00209434	Benjamini-Hochberg	Lower with higher VO2max	Multiple linear regression adjusted for age, sex, ethnicity/race, batch information and percentage of body fat
Organic compounds	Lipids and lipid-like molecules	Glycerophospholipids	Glycerophosphocholines	Diacylglycerophosphocholines		PC(18:0/22:4)	PC(18:0/22:4)	HMDB08054	Plasma	U/ST	Molecular Choreography of Acute Exercise		-1.33863		0.000523401	Benjamini-Hochberg	Lower with higher VO2max	Multiple linear regression adjusted for age, sex, ethnicity/race, batch information and percentage of body fat
Organic compounds	Lipids and lipid-like molecules	Glycerophospholipids	Glycerophosphocholines	Diacylglycerophosphocholines		PC(18:0/22:5)	PC(18:0/22:5)	HMDB08056	Plasma	U/ST	Molecular Choreography of Acute Exercise		0.637046		0.0290358	Benjamini-Hochberg	Higher with higher VO2max	Multiple linear regression adjusted for age, sex, ethnicity/race, batch information and percentage of body fat
Organic compounds	Lipids and lipid-like molecules	Glycerophospholipids	Glycerophosphocholines	Diacylglycerophosphocholines		PC(18:1/16:1)	PC(18:1/16:1)	HMDB08101	Plasma	U/ST	Molecular Choreography of Acute Exercise		3.02805		0.0290358	Benjamini-Hochberg	Higher with higher VO2max	Multiple linear regression adjusted for age, sex, ethnicity/race, batch information and percentage of body fat
Organic compounds	Lipids and lipid-like molecules	Glycerophospholipids	Glycerophosphocholines	Diacylglycerophosphocholines		PC(18:1/18:3)	PC(18:1/18:3)	HMDB08107	Plasma	U/ST	Molecular Choreography of Acute Exercise		-0.343095		0.0144423	Benjamini-Hochberg	Lower with higher VO2max	Multiple linear regression adjusted for age, sex, ethnicity/race, batch information and percentage of body fat
Organic compounds	Lipids and lipid-like molecules	Glycerophospholipids	Glycerophosphocholines	Diacylglycerophosphocholines		PC(18:1/20:2)	PC(18:1/20:2)	HMDB08111	Plasma	U/ST	Molecular Choreography of Acute Exercise		-0.328175		0.0044685	Benjamini-Hochberg	Lower with higher VO2max	Multiple linear regression adjusted for age, sex, ethnicity/race, batch information and percentage of body fat
Organic compounds	Lipids and lipid-like molecules	Glycerophospholipids	Glycerophosphocholines	Diacylglycerophosphocholines		PC(18:1/20:3)	PC(18:1/20:3)	HMDB08113	Plasma	U/ST	Molecular Choreography of Acute Exercise		1.14013		0.000801593	Benjamini-Hochberg	Higher with higher VO2max	Multiple linear regression adjusted for age, sex, ethnicity/race, batch information and percentage of body fat
Organic compounds	Lipids and lipid-like molecules	Glycerophospholipids	Glycerophosphocholines	Diacylglycerophosphocholines		PC(18:1/20:4)	PC(18:1/20:4)	HMDB08114	Plasma	U/ST	Molecular Choreography of Acute Exercise		-0.825069		0.0199915	Benjamini-Hochberg	Lower with higher VO2max	Multiple linear regression adjusted for age, sex, ethnicity/race, batch information and percentage of body fat
Organic compounds	Lipids and lipid-like molecules	Glycerophospholipids	Glycerophosphocholines	Diacylglycerophosphocholines		PC(18:1/22:5)	PC(18:1/22:5)	HMDB08122	Plasma	U/ST	Molecular Choreography of Acute Exercise		-0.838709		0.00149045	Benjamini-Hochberg	Lower with higher VO2max	Multiple linear regression adjusted for age, sex, ethnicity/race, batch information and percentage of body fat
Organic compounds	Lipids and lipid-like molecules	Glycerophospholipids	Glycerophosphocholines	Diacylglycerophosphocholines		PC(20:0/18:2)	PC(20:0/18:2)	HMDB08270	Plasma	U/ST	Molecular Choreography of Acute Exercise		-1.08042		0.0238211	Benjamini-Hochberg	Lower with higher VO2max	Multiple linear regression adjusted for age, sex, ethnicity/race, batch information and percentage of body fat
Organic compounds	Lipids and lipid-like molecules	Glycerophospholipids	Glycerophosphocholines	Diacylglycerophosphocholines		PC(20:0/20:4)	PC(20:0/20:4)	HMDB08279	Plasma	U/ST	Molecular Choreography of Acute Exercise		-0.718243		0.00147801	Benjamini-Hochberg	Lower with higher VO2max	Multiple linear regression adjusted for age, sex, ethnicity/race, batch information and percentage of body fat
Organic compounds	Lipids and lipid-like molecules	Glycerophospholipids	Glycerophosphocholines	Diacylglycerophosphocholines		PC(30:0)	C30:0 PC	HMDB0007869	Plasma	T/U	Metabolic Architecture of Acute Exercise Response in Middle-Aged Adults in the Community		0.122357		0.00182588	Benjamini-Hochberg	Higher with higher VO2max	Multiple linear regression adjusted for: age, sex, systolic blood pressure, diabetes, hypertension treatment status, smoking, prevalent CVD, measured with HILIC
Organic compounds	Lipids and lipid-like molecules	Glycerophospholipids	Glycerophosphocholines	Diacylglycerophosphocholines		PC(32:0)	C32:0 PC	HMDB0007871	Plasma	T/U	Metabolic Architecture of Acute Exercise Response in Middle-Aged Adults in the Community		0.169081		1.32255e-05	Benjamini-Hochberg	Higher with higher VO2max	Multiple linear regression adjusted for: age, sex, systolic blood pressure, diabetes, hypertension treatment status, smoking, prevalent CVD
Organic compounds	Lipids and lipid-like molecules	Glycerophospholipids	Glycerophosphocholines	Diacylglycerophosphocholines		PC(34:0)	C34:0 PC	HMDB0007970	Plasma	T/U	Metabolic Architecture of Acute Exercise Response in Middle-Aged Adults in the Community		0.162338		2.22193e-05	Benjamini-Hochberg	Higher with higher VO2max	Multiple linear regression adjusted for: age, sex, systolic blood pressure, diabetes, hypertension treatment status, smoking, prevalent CVD
Organic compounds	Lipids and lipid-like molecules	Glycerophospholipids	Glycerophosphocholines	Diacylglycerophosphocholines		PC(34:1)	C34:1 PC	HMDB0007972	Plasma	T/U	Metabolic Architecture of Acute Exercise Response in Middle-Aged Adults in the Community		0.108784		0.00525901	Benjamini-Hochberg	Higher with higher VO2max	Multiple linear regression adjusted for: age, sex, systolic blood pressure, diabetes, hypertension treatment status, smoking, prevalent CVD
Organic compounds	Lipids and lipid-like molecules	Glycerophospholipids	Glycerophosphocholines	Diacylglycerophosphocholines		PC(34:2)	C34:2 PC	HMDB0007973	Plasma	T/U	Metabolic Architecture of Acute Exercise Response in Middle-Aged Adults in the Community		0.0873946		0.0234091	Benjamini-Hochberg	Higher with higher VO2max	Multiple linear regression adjusted for: age, sex, systolic blood pressure, diabetes, hypertension treatment status, smoking, prevalent CVD
Organic compounds	Lipids and lipid-like molecules	Glycerophospholipids	Glycerophosphocholines	Diacylglycerophosphocholines		PC(34:2)	phosphatidylcholine C34:2	N/A	Plasma	T (AQ)	Modulation of the lipidomic profile due to a lipid challenge and fitness level: a postprandial study				0.008	Bonferroni	Higher with higher VO2max	Multiple general linear model adjusting for fitness level (low. vs. high), age and BMI
Organic compounds	Lipids and lipid-like molecules	Glycerophospholipids	Glycerophosphocholines	Diacylglycerophosphocholines		PC(34:3)	phosphatidylcholine C34:3	N/A	Plasma	T (AQ)	Modulation of the lipidomic profile due to a lipid challenge and fitness level: a postprandial study				0.004	Bonferroni	Higher with higher VO2max	Multiple general linear model adjusting for fitness level (low. vs. high), age and BMI
Organic compounds	Lipids and lipid-like molecules	Glycerophospholipids	Glycerophosphocholines	Diacylglycerophosphocholines		PC(36:0)	C36:0 PC	HMDB0008036	Plasma	T/U	Metabolic Architecture of Acute Exercise Response in Middle-Aged Adults in the Community		0.130201		0.000701039	Benjamini-Hochberg	Higher with higher VO2max	Multiple linear regression adjusted for: age, sex, systolic blood pressure, diabetes, hypertension treatment status, smoking, prevalent CVD
Organic compounds	Lipids and lipid-like molecules	Glycerophospholipids	Glycerophosphocholines	Diacylglycerophosphocholines		PC(36:3)	phosphatidylcholine C36:3	N/A	Plasma	T (AQ)	Modulation of the lipidomic profile due to a lipid challenge and fitness level: a postprandial study				0.027	Bonferroni	Higher with higher VO2max	Multiple general linear model adjusting for fitness level (low. vs. high), age and BMI
Organic compounds	Lipids and lipid-like molecules	Glycerophospholipids	Glycerophosphocholines	Diacylglycerophosphocholines		PC(36:4)	phosphatidylcholine C36:4	N/A	Plasma	T (AQ)	Modulation of the lipidomic profile due to a lipid challenge and fitness level: a postprandial study				0.043	Bonferroni	Higher with higher VO2max	Multiple general linear model adjusting for fitness level (low. vs. high), age and BMI
Organic compounds	Lipids and lipid-like molecules	Glycerophospholipids	Glycerophosphocholines	Diacylglycerophosphocholines		PC(36:5)	phosphatidylcholine C36:5	N/A	Plasma	T (AQ)	Modulation of the lipidomic profile due to a lipid challenge and fitness level: a postprandial study				0.044	Bonferroni	Higher with higher VO2max	Multiple general linear model adjusting for fitness level (low. vs. high), age and BMI
Organic compounds	Lipids and lipid-like molecules	Glycerophospholipids	Glycerophosphocholines	Diacylglycerophosphocholines		PC(38:2)	phosphatidylcholine C38:2	N/A	Plasma	T (AQ)	Modulation of the lipidomic profile due to a lipid challenge and fitness level: a postprandial study				0.025	Bonferroni	Higher with higher VO2max	Multiple general linear model adjusting for fitness level (low. vs. high), age and BMI
Organic compounds	Lipids and lipid-like molecules	Glycerophospholipids	Glycerophosphocholines	Diacylglycerophosphocholines		PC(38:3)	C38:3 PC	HMDB0008047	Plasma	T/U	Metabolic Architecture of Acute Exercise Response in Middle-Aged Adults in the Community		-0.189662		1.06729e-06	Benjamini-Hochberg	Lower with higher VO2max	Multiple linear regression adjusted for: age, sex, systolic blood pressure, diabetes, hypertension treatment status, smoking, prevalent CVD
Organic compounds	Lipids and lipid-like molecules	Glycerophospholipids	Glycerophosphocholines	Diacylglycerophosphocholines		PC(38:6)	C38:6 PC	HMDB0007991	Plasma	T/U	Metabolic Architecture of Acute Exercise Response in Middle-Aged Adults in the Community		0.177166		7.28537e-06	Benjamini-Hochberg	Higher with higher VO2max	Multiple linear regression adjusted for: age, sex, systolic blood pressure, diabetes, hypertension treatment status, smoking, prevalent CVD
Organic compounds	Lipids and lipid-like molecules	Glycerophospholipids	Glycerophosphocholines	Diacylglycerophosphocholines		PC(40:10)	C40:10 PC	HMDB0008511	Plasma	T/U	Metabolic Architecture of Acute Exercise Response in Middle-Aged Adults in the Community		0.140225		0.000509116	Benjamini-Hochberg	Higher with higher VO2max	Multiple linear regression adjusted for: age, sex, systolic blood pressure, diabetes, hypertension treatment status, smoking, prevalent CVD
Organic compounds	Lipids and lipid-like molecules	Glycerophospholipids	Glycerophosphocholines	Diacylglycerophosphocholines		PC(40:9)	C40:9 PC	HMDB0008731	Plasma	T/U	Metabolic Architecture of Acute Exercise Response in Middle-Aged Adults in the Community		0.168721		1.62398e-05	Benjamini-Hochberg	Higher with higher VO2max	Multiple linear regression adjusted for: age, sex, systolic blood pressure, diabetes, hypertension treatment status, smoking, prevalent CVD
Organic compounds	Lipids and lipid-like molecules	Glycerophospholipids	Glycerophosphocholines	Lyso-acylglycerophosphocholines		LPC(16:0)	C16:0 LPC	HMDB0010382	Plasma	T/U	Metabolic Architecture of Acute Exercise Response in Middle-Aged Adults in the Community		0.139431		0.00028544	Benjamini-Hochberg	Higher with higher VO2max	Multiple linear regression adjusted for: age, sex, systolic blood pressure, diabetes, hypertension treatment status, smoking, prevalent CVD, measured with HILIC
Organic compounds	Lipids and lipid-like molecules	Glycerophospholipids	Glycerophosphocholines	Lyso-acylglycerophosphocholines		LPC(17:0)	PC (C17:0)	N/A	Plasma	T (AQ)	Metabolic profiles in heart failure due to non-ischemic cardiomyopathy at rest and under exercise		1.18	0.0003			Higher with higher VO2max	ANOVA adjusted for heart condition, sampling time, age and BMI
Organic compounds	Lipids and lipid-like molecules	Glycerophospholipids	Glycerophosphocholines	Lyso-acylglycerophosphocholines		LPC(18:0)	C18:0 LPC	HMDB0010384	Plasma	T/U	Metabolic Architecture of Acute Exercise Response in Middle-Aged Adults in the Community		0.0977755		0.0110172	Benjamini-Hochberg	Higher with higher VO2max	Multiple linear regression adjusted for: age, sex, systolic blood pressure, diabetes, hypertension treatment status, smoking, prevalent CVD, measured with HILIC
Organic compounds	Lipids and lipid-like molecules	Glycerophospholipids	Glycerophosphocholines	Lyso-acylglycerophosphocholines		LPC(18:0)	LPC (C18:0)	N/A	Plasma	T (AQ)	Metabolic profiles in heart failure due to non-ischemic cardiomyopathy at rest and under exercise		1.14	1e-05			Higher with higher VO2max	ANOVA adjusted for heart condition, sampling time, age and BMI
Organic compounds	Lipids and lipid-like molecules	Glycerophospholipids	Glycerophosphocholines	Lyso-acylglycerophosphocholines		LPC(18:1)	C18:1 LPC	HMDB0002815	Plasma	T/U	Metabolic Architecture of Acute Exercise Response in Middle-Aged Adults in the Community		0.212983		1.77443e-08	Benjamini-Hochberg	Higher with higher VO2max	Multiple linear regression adjusted for: age, sex, systolic blood pressure, diabetes, hypertension treatment status, smoking, prevalent CVD, measured with HILIC
Organic compounds	Lipids and lipid-like molecules	Glycerophospholipids	Glycerophosphocholines	Lyso-acylglycerophosphocholines		LPC(18:1)	LPC (C18:1)	N/A	Plasma	T (AQ)	Metabolic profiles in heart failure due to non-ischemic cardiomyopathy at rest and under exercise		1.09	1e-05			Higher with higher VO2max	ANOVA adjusted for heart condition, sampling time, age and BMI
Organic compounds	Lipids and lipid-like molecules	Glycerophospholipids	Glycerophosphocholines	Lyso-acylglycerophosphocholines		LPC(18:2)	C18:2 LPC	HMDB0010386	Plasma	T/U	Metabolic Architecture of Acute Exercise Response in Middle-Aged Adults in the Community		0.228515		2.91035e-09	Benjamini-Hochberg	Higher with higher VO2max	Multiple linear regression adjusted for: age, sex, systolic blood pressure, diabetes, hypertension treatment status, smoking, prevalent CVD, measured with HILIC
Organic compounds	Lipids and lipid-like molecules	Glycerophospholipids	Glycerophosphocholines	Lyso-acylglycerophosphocholines		LPC(18:2)	LPC (C18:2)	N/A	Plasma	T (AQ)	Metabolic profiles in heart failure due to non-ischemic cardiomyopathy at rest and under exercise		1.2	1e-05			Higher with higher VO2max	ANOVA adjusted for heart condition, sampling time, age and BMI
Organic compounds	Lipids and lipid-like molecules	Glycerophospholipids	Glycerophosphocholines	Lyso-acylglycerophosphocholines		LPC(18:3)	C18:3 LPC	HMDB0010387	Plasma	T/U	Metabolic Architecture of Acute Exercise Response in Middle-Aged Adults in the Community		0.146764		0.000130153	Benjamini-Hochberg	Higher with higher VO2max	Multiple linear regression adjusted for: age, sex, systolic blood pressure, diabetes, hypertension treatment status, smoking, prevalent CVD
Organic compounds	Lipids and lipid-like molecules	Glycerophospholipids	Glycerophosphocholines	Lyso-acylglycerophosphocholines		LPC(20:0)	LysoPC(20:0)	HMDB10390	Plasma	U/ST	Molecular Choreography of Acute Exercise		0.192786		0.0327369	Benjamini-Hochberg	Higher with higher VO2max	Multiple linear regression adjusted for age, sex, ethnicity/race, batch information and percentage of body fat
Organic compounds	Lipids and lipid-like molecules	Glycerophospholipids	Glycerophosphocholines	Lyso-acylglycerophosphocholines		LPC(20:1)	C20:1 LPC	HMDB0010391	Plasma	T/U	Metabolic Architecture of Acute Exercise Response in Middle-Aged Adults in the Community		0.249615		6.14054e-11	Benjamini-Hochberg	Higher with higher VO2max	Multiple linear regression adjusted for: age, sex, systolic blood pressure, diabetes, hypertension treatment status, smoking, prevalent CVD
Organic compounds	Lipids and lipid-like molecules	Glycerophospholipids	Glycerophosphocholines	Lyso-acylglycerophosphocholines		LPC(20:4)	C20:4 LPC	HMDB0010395	Plasma	T/U	Metabolic Architecture of Acute Exercise Response in Middle-Aged Adults in the Community		0.129684		0.000855328	Benjamini-Hochberg	Higher with higher VO2max	Multiple linear regression adjusted for: age, sex, systolic blood pressure, diabetes, hypertension treatment status, smoking, prevalent CVD, measured with HILIC
Organic compounds	Lipids and lipid-like molecules	Glycerophospholipids	Glycerophosphocholines	Lyso-acylglycerophosphocholines		LPC(20:4)	LPC (C20:4)	N/A	Plasma	T (AQ)	Metabolic profiles in heart failure due to non-ischemic cardiomyopathy at rest and under exercise		1.11	1e-05			Higher with higher VO2max	ANOVA adjusted for heart condition, sampling time, age and BMI
Organic compounds	Lipids and lipid-like molecules	Glycerophospholipids	Glycerophosphocholines	Lyso-acylglycerophosphocholines		LPC(20:5)	C20:5 LPC	HMDB0010397	Plasma	T/U	Metabolic Architecture of Acute Exercise Response in Middle-Aged Adults in the Community		0.220019		5.21408e-09	Benjamini-Hochberg	Higher with higher VO2max	Multiple linear regression adjusted for: age, sex, systolic blood pressure, diabetes, hypertension treatment status, smoking, prevalent CVD, measured with HILIC
Organic compounds	Lipids and lipid-like molecules	Glycerophospholipids	Glycerophosphocholines	Lyso-acylglycerophosphocholines		LPC(22:4)	C22:4 LPC	HMDB0010401	Plasma	T/U	Metabolic Architecture of Acute Exercise Response in Middle-Aged Adults in the Community		0.0855964		0.0296525	Benjamini-Hochberg	Higher with higher VO2max	Multiple linear regression adjusted for: age, sex, systolic blood pressure, diabetes, hypertension treatment status, smoking, prevalent CVD
Organic compounds	Lipids and lipid-like molecules	Glycerophospholipids	Glycerophosphocholines	Lyso-acylglycerophosphocholines		LPC(22:5)	C22:5 LPC	HMDB0010403	Plasma	T/U	Metabolic Architecture of Acute Exercise Response in Middle-Aged Adults in the Community		0.133084		0.000555663	Benjamini-Hochberg	Higher with higher VO2max	Multiple linear regression adjusted for: age, sex, systolic blood pressure, diabetes, hypertension treatment status, smoking, prevalent CVD
Organic compounds	Lipids and lipid-like molecules	Glycerophospholipids	Glycerophosphocholines	Lyso-acylglycerophosphocholines		LPC(22:6)	C22:6 LPC	HMDB0010404	Plasma	T/U	Metabolic Architecture of Acute Exercise Response in Middle-Aged Adults in the Community		0.230916		8.84416e-10	Benjamini-Hochberg	Higher with higher VO2max	Multiple linear regression adjusted for: age, sex, systolic blood pressure, diabetes, hypertension treatment status, smoking, prevalent CVD, measured with HILIC
Organic compounds	Lipids and lipid-like molecules	Glycerophospholipids	Glycerophosphocholines	Lyso-acylglycerophosphocholines		LPC(24:0)	C24:0 LPC	HMDB0010405	Plasma	T/U	Metabolic Architecture of Acute Exercise Response in Middle-Aged Adults in the Community		0.251302		4.57583e-11	Benjamini-Hochberg	Higher with higher VO2max	Multiple linear regression adjusted for: age, sex, systolic blood pressure, diabetes, hypertension treatment status, smoking, prevalent CVD
Organic compounds	Lipids and lipid-like molecules	Glycerophospholipids	Glycerophosphocholines	Lyso-alkenylglycerophosphocholines		LPC(P-16:1)	C16:1 LPC plasmalogen	HMDB0010407	Plasma	T/U	Metabolic Architecture of Acute Exercise Response in Middle-Aged Adults in the Community		0.119545		0.00208259	Benjamini-Hochberg	Higher with higher VO2max	Multiple linear regression adjusted for: age, sex, systolic blood pressure, diabetes, hypertension treatment status, smoking, prevalent CVD
Organic compounds	Lipids and lipid-like molecules	Glycerophospholipids	Glycerophosphocholines	Lyso-alkenylglycerophosphocholines		LPC(P-18:1)	C18:1 LPC plasmalogen	HMDB0013122	Plasma	T/U	Metabolic Architecture of Acute Exercise Response in Middle-Aged Adults in the Community		0.101491		0.00940134	Benjamini-Hochberg	Higher with higher VO2max	Multiple linear regression adjusted for: age, sex, systolic blood pressure, diabetes, hypertension treatment status, smoking, prevalent CVD
Organic compounds	Lipids and lipid-like molecules	Glycerophospholipids	Glycerophosphocholines	Monoacylglycerophosphocholines		LPC(14:0)	LysoPC(14:0)	HMDB10379	Plasma	U/ST	Molecular Choreography of Acute Exercise		-1.15377		0.00795953	Benjamini-Hochberg	Lower with higher VO2max	Multiple linear regression adjusted for age, sex, ethnicity/race, batch information and percentage of body fat
Organic compounds	Lipids and lipid-like molecules	Glycerophospholipids	Glycerophosphocholines	Monoacylglycerophosphocholines		LPC(18:2)	LysoPC(18:2)	HMDB10386	Plasma	U/ST	Molecular Choreography of Acute Exercise		-1.21692		0.0113905	Benjamini-Hochberg	Lower with higher VO2max	Multiple linear regression adjusted for age, sex, ethnicity/race, batch information and percentage of body fat
Organic compounds	Lipids and lipid-like molecules	Glycerophospholipids	Glycerophosphocholines	Monoacylglycerophosphocholines		LPC(20:1)	LysoPC(20:1)	HMDB10391	Plasma	U/ST	Molecular Choreography of Acute Exercise		-2.11044		0.035002	Benjamini-Hochberg	Lower with higher VO2max	Multiple linear regression adjusted for age, sex, ethnicity/race, batch information and percentage of body fat
Organic compounds	Lipids and lipid-like molecules	Glycerophospholipids	Glycerophosphocholines	Monoalkylglycerophosphocholines		LPC(O-18:0)	LysoPC(O-18:0)	HMDB11149	Plasma	U/ST	Molecular Choreography of Acute Exercise		-0.876845		0.0139519	Benjamini-Hochberg	Lower with higher VO2max	Multiple linear regression adjusted for age, sex, ethnicity/race, batch information and percentage of body fat
Organic compounds	Lipids and lipid-like molecules	Glycerophospholipids	Glycerophosphoethanolamines	1-(1Z-alkenyl),2-acylglycerophosphoethanolamines		PE(P-16:0/18:1)	PE(P-16:0/18:1)	HMDB11342	Plasma	U/ST	Molecular Choreography of Acute Exercise		-1.34408		0.0136758	Benjamini-Hochberg	Lower with higher VO2max	Multiple linear regression adjusted for age, sex, ethnicity/race, batch information and percentage of body fat
Organic compounds	Lipids and lipid-like molecules	Glycerophospholipids	Glycerophosphoethanolamines	1-(1Z-alkenyl),2-acylglycerophosphoethanolamines		PE(P-16:0/20:4)	PE(P-16:0/20:4)	HMDB11353	Plasma	U/ST	Molecular Choreography of Acute Exercise		-0.779658		0.0199835	Benjamini-Hochberg	Lower with higher VO2max	Multiple linear regression adjusted for age, sex, ethnicity/race, batch information and percentage of body fat
Organic compounds	Lipids and lipid-like molecules	Glycerophospholipids	Glycerophosphoethanolamines	1-(1Z-alkenyl),2-acylglycerophosphoethanolamines		PE(P-16:0/22:4)	PE(P-16:0/22:4)	HMDB11358	Plasma	U/ST	Molecular Choreography of Acute Exercise		-1.24168		0.0306988	Benjamini-Hochberg	Lower with higher VO2max	Multiple linear regression adjusted for age, sex, ethnicity/race, batch information and percentage of body fat
Organic compounds	Lipids and lipid-like molecules	Glycerophospholipids	Glycerophosphoethanolamines	1-(1Z-alkenyl),2-acylglycerophosphoethanolamines		PE(P-18:0/16:0)	PE(P-18:0/16:0)	HMDB11371	Plasma	U/ST	Molecular Choreography of Acute Exercise		-0.465715		0.0199835	Benjamini-Hochberg	Lower with higher VO2max	Multiple linear regression adjusted for age, sex, ethnicity/race, batch information and percentage of body fat
Organic compounds	Lipids and lipid-like molecules	Glycerophospholipids	Glycerophosphoethanolamines	1-(1Z-alkenyl),2-acylglycerophosphoethanolamines		PE(P-18:0/22:4)	PE(P-18:0/22:4)	HMDB11391	Plasma	U/ST	Molecular Choreography of Acute Exercise		-0.378355		0.0166004	Benjamini-Hochberg	Lower with higher VO2max	Multiple linear regression adjusted for age, sex, ethnicity/race, batch information and percentage of body fat
Organic compounds	Lipids and lipid-like molecules	Glycerophospholipids	Glycerophosphoethanolamines	1-(1Z-alkenyl),2-acylglycerophosphoethanolamines		PE(P-18:1/18:1)	PE(P-18:1/18:1)	HMDB11441	Plasma	U/ST	Molecular Choreography of Acute Exercise		-1.23543		0.040183	Benjamini-Hochberg	Lower with higher VO2max	Multiple linear regression adjusted for age, sex, ethnicity/race, batch information and percentage of body fat
Organic compounds	Lipids and lipid-like molecules	Glycerophospholipids	Glycerophosphoethanolamines	1-(1Z-alkenyl),2-acylglycerophosphoethanolamines		PE(P-18:1/20:4)	PE(P-18:1/20:4)	HMDB11451	Plasma	U/ST	Molecular Choreography of Acute Exercise		-0.718477		0.0386346	Benjamini-Hochberg	Lower with higher VO2max	Multiple linear regression adjusted for age, sex, ethnicity/race, batch information and percentage of body fat
Organic compounds	Lipids and lipid-like molecules	Glycerophospholipids	Glycerophosphoethanolamines	Alkenyl-acylglycerophosphoethanolamines		PE(P-34:2)	C34:2 PE plasmalogen	HMDB0008952	Plasma	T/U	Metabolic Architecture of Acute Exercise Response in Middle-Aged Adults in the Community		0.130801		0.00092395	Benjamini-Hochberg	Higher with higher VO2max	Multiple linear regression adjusted for: age, sex, systolic blood pressure, diabetes, hypertension treatment status, smoking, prevalent CVD, measured with HILIC
Organic compounds	Lipids and lipid-like molecules	Glycerophospholipids	Glycerophosphoethanolamines	Alkenyl-acylglycerophosphoethanolamines		PE(P-36:1)	C36:1 PE plasmalogen	HMDB0009016	Plasma	T/U	Metabolic Architecture of Acute Exercise Response in Middle-Aged Adults in the Community		0.0907648		0.0198655	Benjamini-Hochberg	Higher with higher VO2max	Multiple linear regression adjusted for: age, sex, systolic blood pressure, diabetes, hypertension treatment status, smoking, prevalent CVD
Organic compounds	Lipids and lipid-like molecules	Glycerophospholipids	Glycerophosphoethanolamines	Alkenyl-acylglycerophosphoethanolamines		PE(P-36:2)	C36:2 PE plasmalogen	HMDB0009082	Plasma	T/U	Metabolic Architecture of Acute Exercise Response in Middle-Aged Adults in the Community		0.0881		0.0212857	Benjamini-Hochberg	Higher with higher VO2max	Multiple linear regression adjusted for: age, sex, systolic blood pressure, diabetes, hypertension treatment status, smoking, prevalent CVD
Organic compounds	Lipids and lipid-like molecules	Glycerophospholipids	Glycerophosphoethanolamines	Alkenyl-acylglycerophosphoethanolamines		PE(P-36:3)	C36:3 PE plasmalogen	HMDB0011441	Plasma	T/U	Metabolic Architecture of Acute Exercise Response in Middle-Aged Adults in the Community		0.0866128		0.0262532	Benjamini-Hochberg	Higher with higher VO2max	Multiple linear regression adjusted for: age, sex, systolic blood pressure, diabetes, hypertension treatment status, smoking, prevalent CVD
Organic compounds	Lipids and lipid-like molecules	Glycerophospholipids	Glycerophosphoethanolamines	Alkenyl-acylglycerophosphoethanolamines		PE(P-38:3)	C38:3 PE plasmalogen	HMDB0011384	Plasma	T/U	Metabolic Architecture of Acute Exercise Response in Middle-Aged Adults in the Community		0.118219		0.00250473	Benjamini-Hochberg	Higher with higher VO2max	Multiple linear regression adjusted for: age, sex, systolic blood pressure, diabetes, hypertension treatment status, smoking, prevalent CVD
Organic compounds	Lipids and lipid-like molecules	Glycerophospholipids	Glycerophosphoethanolamines	Alkenyl-acylglycerophosphoethanolamines		PE(P-38:7)	C38:7 PE plasmalogen	HMDB0011420	Plasma	T/U	Metabolic Architecture of Acute Exercise Response in Middle-Aged Adults in the Community		0.127938		0.00109619	Benjamini-Hochberg	Higher with higher VO2max	Multiple linear regression adjusted for: age, sex, systolic blood pressure, diabetes, hypertension treatment status, smoking, prevalent CVD, measured with HILIC
Organic compounds	Lipids and lipid-like molecules	Glycerophospholipids	Glycerophosphoethanolamines	Alkenyl-acylglycerophosphoethanolamines		PE(P-40:7)	C40:7 PE plasmalogen	HMDB0011394	Plasma	T/U	Metabolic Architecture of Acute Exercise Response in Middle-Aged Adults in the Community		0.191956		8.96289e-07	Benjamini-Hochberg	Higher with higher VO2max	Multiple linear regression adjusted for: age, sex, systolic blood pressure, diabetes, hypertension treatment status, smoking, prevalent CVD, measured with HILIC
Organic compounds	Lipids and lipid-like molecules	Glycerophospholipids	Glycerophosphoethanolamines	Alkenyl-acylglycerophosphoethanolamines		PE(P-42:11)	C42:11 PE plasmalogen	N/A	Plasma	T/U	Metabolic Architecture of Acute Exercise Response in Middle-Aged Adults in the Community		0.15967		4.72518e-05	Benjamini-Hochberg	Higher with higher VO2max	Multiple linear regression adjusted for: age, sex, systolic blood pressure, diabetes, hypertension treatment status, smoking, prevalent CVD
Organic compounds	Lipids and lipid-like molecules	Glycerophospholipids	Glycerophosphoethanolamines	Alkyl-acylglycerophosphoethanolamines		PE(O-16:0/20:4)	PE(O-16:0/20:4)	N/A	Plasma	U/ST	Molecular Choreography of Acute Exercise		0.391686		0.0044685	Benjamini-Hochberg	Higher with higher VO2max	Multiple linear regression adjusted for age, sex, ethnicity/race, batch information and percentage of body fat
Organic compounds	Lipids and lipid-like molecules	Glycerophospholipids	Glycerophosphoethanolamines	Alkyl-acylglycerophosphoethanolamines		PE(O-18:0/20:4)	PE(O-18:0/20:4)	N/A	Plasma	U/ST	Molecular Choreography of Acute Exercise		0.0702114		0.0290358	Benjamini-Hochberg	Higher with higher VO2max	Multiple linear regression adjusted for age, sex, ethnicity/race, batch information and percentage of body fat
Organic compounds	Lipids and lipid-like molecules	Glycerophospholipids	Glycerophosphoethanolamines	Diacylglycerophosphoethanolamines		PE(16:0/18:1)	PE(16:0/18:1)	HMDB08927	Plasma	U/ST	Molecular Choreography of Acute Exercise		-0.630627		0.000262261	Benjamini-Hochberg	Lower with higher VO2max	Multiple linear regression adjusted for age, sex, ethnicity/race, batch information and percentage of body fat
Organic compounds	Lipids and lipid-like molecules	Glycerophospholipids	Glycerophosphoethanolamines	Diacylglycerophosphoethanolamines		PE(16:0/18:2)	PE(16:0/18:2)	HMDB08928	Plasma	U/ST	Molecular Choreography of Acute Exercise		-0.848458		0.000871859	Benjamini-Hochberg	Lower with higher VO2max	Multiple linear regression adjusted for age, sex, ethnicity/race, batch information and percentage of body fat
Organic compounds	Lipids and lipid-like molecules	Glycerophospholipids	Glycerophosphoethanolamines	Diacylglycerophosphoethanolamines		PE(16:0/20:4)	PE(16:0/20:4)	HMDB08937	Plasma	U/ST	Molecular Choreography of Acute Exercise		-1.47429		9.58305e-05	Benjamini-Hochberg	Lower with higher VO2max	Multiple linear regression adjusted for age, sex, ethnicity/race, batch information and percentage of body fat
Organic compounds	Lipids and lipid-like molecules	Glycerophospholipids	Glycerophosphoethanolamines	Diacylglycerophosphoethanolamines		PE(18:0/20:4)	PE(18:0/20:4)	HMDB09003	Plasma	U/ST	Molecular Choreography of Acute Exercise		-1.54642		0.0184647	Benjamini-Hochberg	Lower with higher VO2max	Multiple linear regression adjusted for age, sex, ethnicity/race, batch information and percentage of body fat
Organic compounds	Lipids and lipid-like molecules	Glycerophospholipids	Glycerophosphoethanolamines	Diacylglycerophosphoethanolamines		PE(18:1/20:4)	PE(18:1/20:4)	HMDB09069	Plasma	U/ST	Molecular Choreography of Acute Exercise		0.738994		0.00256377	Benjamini-Hochberg	Higher with higher VO2max	Multiple linear regression adjusted for age, sex, ethnicity/race, batch information and percentage of body fat
Organic compounds	Lipids and lipid-like molecules	Glycerophospholipids	Glycerophosphoethanolamines	Diacylglycerophosphoethanolamines		PE(32:0)	C32:0 PE	HMDB0008923	Plasma	T/U	Metabolic Architecture of Acute Exercise Response in Middle-Aged Adults in the Community		0.0832644		0.0310102	Benjamini-Hochberg	Higher with higher VO2max	Multiple linear regression adjusted for: age, sex, systolic blood pressure, diabetes, hypertension treatment status, smoking, prevalent CVD
Organic compounds	Lipids and lipid-like molecules	Glycerophospholipids	Glycerophosphoethanolamines	Diacylglycerophosphoethanolamines		PE(34:0)	C34:0 PE	HMDB0008925	Plasma	T/U	Metabolic Architecture of Acute Exercise Response in Middle-Aged Adults in the Community		0.0806846		0.0359073	Benjamini-Hochberg	Higher with higher VO2max	Multiple linear regression adjusted for: age, sex, systolic blood pressure, diabetes, hypertension treatment status, smoking, prevalent CVD
Organic compounds	Lipids and lipid-like molecules	Glycerophospholipids	Glycerophosphoethanolamines	Diacylglycerophosphoethanolamines		PE(34:2)	C34:2 PE	HMDB0008928	Plasma	T/U	Metabolic Architecture of Acute Exercise Response in Middle-Aged Adults in the Community		-0.106435		0.00623526	Benjamini-Hochberg	Lower with higher VO2max	Multiple linear regression adjusted for: age, sex, systolic blood pressure, diabetes, hypertension treatment status, smoking, prevalent CVD
Organic compounds	Lipids and lipid-like molecules	Glycerophospholipids	Glycerophosphoethanolamines	Diacylglycerophosphoethanolamines		PE(34:3)	Phosphoethanolamine C34:3	N/A	Plasma	T (AQ)	Modulation of the lipidomic profile due to a lipid challenge and fitness level: a postprandial study				0.017	Bonferroni	Higher with higher VO2max	Multiple general linear model adjusting for fitness level (low. vs. high), age and BMI
Organic compounds	Lipids and lipid-like molecules	Glycerophospholipids	Glycerophosphoethanolamines	Diacylglycerophosphoethanolamines		PE(36:1)	C36:1 PE	HMDB0008993	Plasma	T/U	Metabolic Architecture of Acute Exercise Response in Middle-Aged Adults in the Community		-0.0933544		0.0159171	Benjamini-Hochberg	Lower with higher VO2max	Multiple linear regression adjusted for: age, sex, systolic blood pressure, diabetes, hypertension treatment status, smoking, prevalent CVD
Organic compounds	Lipids and lipid-like molecules	Glycerophospholipids	Glycerophosphoethanolamines	Diacylglycerophosphoethanolamines		PE(36:2)	C36:2 PE	HMDB0008994	Plasma	T/U	Metabolic Architecture of Acute Exercise Response in Middle-Aged Adults in the Community		-0.113451		0.00312424	Benjamini-Hochberg	Lower with higher VO2max	Multiple linear regression adjusted for: age, sex, systolic blood pressure, diabetes, hypertension treatment status, smoking, prevalent CVD, measured with HILIC
Organic compounds	Lipids and lipid-like molecules	Glycerophospholipids	Glycerophosphoethanolamines	Diacylglycerophosphoethanolamines		PE(36:3)	Phosphoethanolamine C36:3	N/A	Plasma	T (AQ)	Modulation of the lipidomic profile due to a lipid challenge and fitness level: a postprandial study				0.046	Bonferroni	Higher with higher VO2max	Multiple general linear model adjusting for fitness level (low. vs. high), age and BMI
Organic compounds	Lipids and lipid-like molecules	Glycerophospholipids	Glycerophosphoethanolamines	Diacylglycerophosphoethanolamines		PE(38:4)	C38:4 PE	HMDB0009003	Plasma	T/U	Metabolic Architecture of Acute Exercise Response in Middle-Aged Adults in the Community		-0.162115		3.59012e-05	Benjamini-Hochberg	Lower with higher VO2max	Multiple linear regression adjusted for: age, sex, systolic blood pressure, diabetes, hypertension treatment status, smoking, prevalent CVD, measured with HILIC
Organic compounds	Lipids and lipid-like molecules	Glycerophospholipids	Glycerophosphoethanolamines	Diacylglycerophosphoethanolamines		PE(40:6)	C40:6 PE	HMDB0009012	Plasma	T/U	Metabolic Architecture of Acute Exercise Response in Middle-Aged Adults in the Community		-0.0939998		0.020974	Benjamini-Hochberg	Lower with higher VO2max	Multiple linear regression adjusted for: age, sex, systolic blood pressure, diabetes, hypertension treatment status, smoking, prevalent CVD
Organic compounds	Lipids and lipid-like molecules	Glycerophospholipids	Glycerophosphoethanolamines	Lyso-acylglycerophosphoethanolamines		LPE(15:0)	LysoPE(15:0)	HMDB11472	Plasma	U/ST	Molecular Choreography of Acute Exercise		5.94597		0.00534997	Benjamini-Hochberg	Higher with higher VO2max	Multiple linear regression adjusted for age, sex, ethnicity/race, batch information and percentage of body fat
Organic compounds	Lipids and lipid-like molecules	Glycerophospholipids	Glycerophosphoethanolamines	Lyso-acylglycerophosphoethanolamines		LPE(16:0)	C16:0 LPE	HMDB0011503	Plasma	T/U	Metabolic Architecture of Acute Exercise Response in Middle-Aged Adults in the Community		0.168358		7.82082e-06	Benjamini-Hochberg	Higher with higher VO2max	Multiple linear regression adjusted for: age, sex, systolic blood pressure, diabetes, hypertension treatment status, smoking, prevalent CVD, measured with HILIC
Organic compounds	Lipids and lipid-like molecules	Glycerophospholipids	Glycerophosphoethanolamines	Lyso-acylglycerophosphoethanolamines		LPE(16:1)	LysoPE(16:1)	HMDB11474	Plasma	U/ST	Molecular Choreography of Acute Exercise		0.455421		0.00142145	Benjamini-Hochberg	Higher with higher VO2max	Multiple linear regression adjusted for age, sex, ethnicity/race, batch information and percentage of body fat
Organic compounds	Lipids and lipid-like molecules	Glycerophospholipids	Glycerophosphoethanolamines	Lyso-acylglycerophosphoethanolamines		LPE(18:0)	C18:0 LPE	HMDB0011130	Plasma	T/U	Metabolic Architecture of Acute Exercise Response in Middle-Aged Adults in the Community		0.135448		0.000371247	Benjamini-Hochberg	Higher with higher VO2max	Multiple linear regression adjusted for: age, sex, systolic blood pressure, diabetes, hypertension treatment status, smoking, prevalent CVD, measured with HILIC
Organic compounds	Lipids and lipid-like molecules	Glycerophospholipids	Glycerophosphoethanolamines	Lyso-acylglycerophosphoethanolamines		LPE(18:1)	C18:1 LPE	HMDB0011506	Plasma	T/U	Metabolic Architecture of Acute Exercise Response in Middle-Aged Adults in the Community		0.0969592		0.0110287	Benjamini-Hochberg	Higher with higher VO2max	Multiple linear regression adjusted for: age, sex, systolic blood pressure, diabetes, hypertension treatment status, smoking, prevalent CVD, measured with HILIC
Organic compounds	Lipids and lipid-like molecules	Glycerophospholipids	Glycerophosphoethanolamines	Lyso-acylglycerophosphoethanolamines		LPE(20:0)	C20:0 LPE	HMDB0011481	Plasma	T/U	Metabolic Architecture of Acute Exercise Response in Middle-Aged Adults in the Community		0.107186		0.00515987	Benjamini-Hochberg	Higher with higher VO2max	Multiple linear regression adjusted for: age, sex, systolic blood pressure, diabetes, hypertension treatment status, smoking, prevalent CVD, measured with HILIC
Organic compounds	Lipids and lipid-like molecules	Glycerophospholipids	Glycerophosphoethanolamines	Lyso-acylglycerophosphoethanolamines		LPE(20:1)	C20:1 LPE	HMDB0011512	Plasma	T/U	Metabolic Architecture of Acute Exercise Response in Middle-Aged Adults in the Community		0.0779568		0.0403188	Benjamini-Hochberg	Higher with higher VO2max	Multiple linear regression adjusted for: age, sex, systolic blood pressure, diabetes, hypertension treatment status, smoking, prevalent CVD
Organic compounds	Lipids and lipid-like molecules	Glycerophospholipids	Glycerophosphoethanolamines	Lyso-acylglycerophosphoethanolamines		LPE(22:0)	C22:0 LPE	HMDB0011520	Plasma	T/U	Metabolic Architecture of Acute Exercise Response in Middle-Aged Adults in the Community		0.200566		2.13329e-07	Benjamini-Hochberg	Higher with higher VO2max	Multiple linear regression adjusted for: age, sex, systolic blood pressure, diabetes, hypertension treatment status, smoking, prevalent CVD
Organic compounds	Lipids and lipid-like molecules	Glycerophospholipids	Glycerophosphoethanolamines	Lyso-acylglycerophosphoethanolamines		LPE(22:5)	LPE (C22:5)	N/A	Plasma	T (AQ)	Metabolic profiles in heart failure due to non-ischemic cardiomyopathy at rest and under exercise		1.14	0.0001			Higher with higher VO2max	ANOVA adjusted for heart condition, sampling time, age and BMI
Organic compounds	Lipids and lipid-like molecules	Glycerophospholipids	Glycerophosphoethanolamines	Lyso-acylglycerophosphoethanolamines		LPE(22:6)	C22:6 LPE	HMDB0011526	Plasma	T/U	Metabolic Architecture of Acute Exercise Response in Middle-Aged Adults in the Community		0.0969515		0.0139823	Benjamini-Hochberg	Higher with higher VO2max	Multiple linear regression adjusted for: age, sex, systolic blood pressure, diabetes, hypertension treatment status, smoking, prevalent CVD, measured with HILIC
Organic compounds	Lipids and lipid-like molecules	Glycerophospholipids	Glycerophosphoethanolamines	Monoacylglycerophosphoethanolamines		LPE(20:2)	LysoPE(20:2)	HMDB11483	Plasma	U/ST	Molecular Choreography of Acute Exercise		-0.0852687		0.00847047	Benjamini-Hochberg	Lower with higher VO2max	Multiple linear regression adjusted for age, sex, ethnicity/race, batch information and percentage of body fat
Organic compounds	Lipids and lipid-like molecules	Glycerophospholipids	Glycerophosphoethanolamines	Monoacylglycerophosphoethanolamines		LPE(20:3)	LysoPE(20:3)	HMDB11484	Plasma	U/ST	Molecular Choreography of Acute Exercise		-0.00378393		0.00250379	Benjamini-Hochberg	Lower with higher VO2max	Multiple linear regression adjusted for age, sex, ethnicity/race, batch information and percentage of body fat
Organic compounds	Lipids and lipid-like molecules	Glycerophospholipids	Glycerophosphoethanolamines	Monoacylglycerophosphoethanolamines		LPE(20:4)	LysoPE(20:4)	HMDB11487	Plasma	U/ST	Molecular Choreography of Acute Exercise		-5.12353		0.0327486	Benjamini-Hochberg	Lower with higher VO2max	Multiple linear regression adjusted for age, sex, ethnicity/race, batch information and percentage of body fat
Organic compounds	Lipids and lipid-like molecules	Glycerophospholipids	Glycerophosphoethanolamines	Monoacylglycerophosphoethanolamines		LPE(22:5)	LysoPE(22:5)	HMDB11494	Plasma	U/ST	Molecular Choreography of Acute Exercise		-1.64734		0.018704	Benjamini-Hochberg	Lower with higher VO2max	Multiple linear regression adjusted for age, sex, ethnicity/race, batch information and percentage of body fat
Organic compounds	Lipids and lipid-like molecules	Glycerophospholipids	Glycerophosphoinositols	Diacylglycerophosphoinositols		PI(18:0/20:4)	PI(18:0/20:4)	N/A	Plasma	U	Metabolic modulation predicts heart failure tests performance		-0.388	0.0001			Lower with higher VO2max	Unadjusted multiple regression using standard least squares
Organic compounds	Lipids and lipid-like molecules	Glycerophospholipids	Glycerophosphoserines	Diacylglycerophosphoserines		PS(34:0)	C34:0 PS	HMDB0012356	Plasma	T/U	Metabolic Architecture of Acute Exercise Response in Middle-Aged Adults in the Community		0.106218		0.00728343	Benjamini-Hochberg	Higher with higher VO2max	Multiple linear regression adjusted for: age, sex, systolic blood pressure, diabetes, hypertension treatment status, smoking, prevalent CVD
Organic compounds	Lipids and lipid-like molecules	Hydroxy acids and derivatives	Short-chain hydroxy acids and derivatives	Short-chain hydroxy acids and derivatives		2-hydroxyglutaric acid	2-Hydroxyglutaric Acid	N/A	Plasma	T (AQ)	Plasma Metabolite Profiles in Response to Chronic Exercise		0.22		0.00695	Bonferroni	Higher with higher VO2max	Multiple linear regression adjusted for age, sex, baseline cardiovascular risk factor to detect association between change in metabolites and change in VO2peak
Organic compounds	Lipids and lipid-like molecules	Prenol lipids	Diterpenoids	Acyclic diterpenoids		Phytanate	phytanate	HMDB0000801	Plasma	T/U	Metabolic Architecture of Acute Exercise Response in Middle-Aged Adults in the Community		0.21118		1.21798e-08	Benjamini-Hochberg	Higher with higher VO2max	Multiple linear regression adjusted for: age, sex, systolic blood pressure, diabetes, hypertension treatment status, smoking, prevalent CVD
Organic compounds	Lipids and lipid-like molecules	Prenol lipids	Quinone and hydroquinone lipids	Tocopherols		γ-tocopherol	gammatocopherol (GT)	N/A	Plasma	U	Physical fitness level is reflected by alterations in the human plasma metabolome			<0.01			Lower with higher VO2max	Multiple regression analysis (orthogonal partial least-squares discriminant), combined to Mann–Whitney U-test comparing low vs. high fit
Organic compounds	Lipids and lipid-like molecules	Prenol lipids	Quinone and hydroquinone lipids	Tocopherols		γ-tocopherol	y-tocopherol	N/A	Serum	U	Identification of serum analytes and metabolites associated with aerobic capacity		-6.0 ± 1.7	0.0005	0.02	Q-value	Lower with higher VO2max	Multiple linear regression adjusted for sex
Organic compounds	Lipids and lipid-like molecules	Prenol lipids	Retinoids	Retinoids		Vitamin A	vitamin A	HMDB0000305	Plasma	T/U	Metabolic Architecture of Acute Exercise Response in Middle-Aged Adults in the Community		0.0989556		0.0105395	Benjamini-Hochberg	Higher with higher VO2max	Multiple linear regression adjusted for: age, sex, systolic blood pressure, diabetes, hypertension treatment status, smoking, prevalent CVD
Organic compounds	Lipids and lipid-like molecules	Prenol lipids	Retinoids	Retinoids		Vitamin A	Retinol (Vitamin A)	HMDB00305	Plasma	U/ST	Molecular Choreography of Acute Exercise		-4.27683		0.0217045	Benjamini-Hochberg	Lower with higher VO2max	Multiple linear regression adjusted for age, sex, ethnicity/race, batch information and percentage of body fat
Organic compounds	Lipids and lipid-like molecules	Sphingolipids	Ceramides	Ceramides		Cer(18:0;2/22:1)	DCER(22:1)	HMDB11766	Plasma	U/ST	Molecular Choreography of Acute Exercise		-1.38427		0.00953452	Benjamini-Hochberg	Lower with higher VO2max	Multiple linear regression adjusted for age, sex, ethnicity/race, batch information and percentage of body fat
Organic compounds	Lipids and lipid-like molecules	Sphingolipids	Ceramides	Ceramides		Cer(18:0;2/24:1)	DCER(24:1)	HMDB11769	Plasma	U/ST	Molecular Choreography of Acute Exercise		-2.20802		0.00104099	Benjamini-Hochberg	Lower with higher VO2max	Multiple linear regression adjusted for age, sex, ethnicity/race, batch information and percentage of body fat
Organic compounds	Lipids and lipid-like molecules	Sphingolipids	Ceramides	Ceramides		Cer(18:1;2/10:0)	N-C10:0-Ceramide	N/A	Plasma	T (AQ)	Modulation of the lipidomic profile due to a lipid challenge and fitness level: a postprandial study				0.035	Bonferroni	Higher with higher VO2max	Multiple general linear model adjusting for fitness level (low. vs. high), age and BMI
Organic compounds	Lipids and lipid-like molecules	Sphingolipids	Ceramides	Ceramides		Cer(18:1;2/14:0)	CER(14:0)	HMDB11773	Plasma	U/ST	Molecular Choreography of Acute Exercise		-1.63294		0.0213068	Benjamini-Hochberg	Lower with higher VO2max	Multiple linear regression adjusted for age, sex, ethnicity/race, batch information and percentage of body fat
Organic compounds	Lipids and lipid-like molecules	Sphingolipids	Ceramides	Ceramides		Cer(18:1;2/16:0)	C16:0 Ceramide (d18:1)	HMDB0004949	Plasma	T/U	Metabolic Architecture of Acute Exercise Response in Middle-Aged Adults in the Community		-0.0913491		0.0159641	Benjamini-Hochberg	Lower with higher VO2max	Multiple linear regression adjusted for: age, sex, systolic blood pressure, diabetes, hypertension treatment status, smoking, prevalent CVD
Organic compounds	Lipids and lipid-like molecules	Sphingolipids	Ceramides	Ceramides		Cer(18:1;2/16:0)	CER(16:0)	HMDB04949	Plasma	U/ST	Molecular Choreography of Acute Exercise		-1.89795		0.0175247	Benjamini-Hochberg	Lower with higher VO2max	Multiple linear regression adjusted for age, sex, ethnicity/race, batch information and percentage of body fat
Organic compounds	Lipids and lipid-like molecules	Sphingolipids	Ceramides	Ceramides		Cer(18:1;2/16:0)	C16:0 (Ceramide)	N/A	Plasma	T (AQ)	Association Between Sphingolipids and Cardiopulmonary Fitness in Coronary Artery Disease Patients Undertaking Cardiac Rehabilitation		-0.24		0.02	Benjamini-Hochberg	Lower with higher VO2max	Multiple linear regression between baseline metabolites and baseline VO2peak, adjusted for sex, years of education, BMI
Organic compounds	Lipids and lipid-like molecules	Sphingolipids	Ceramides	Ceramides		Cer(18:1;2/18:0)	Cer 18:0	N/A	Plasma	T (AQ)	Circulating ceramides are inversely associated with cardiorespiratory fitness in participants aged 54–96 years from the Baltimore Longitudinal Study of Aging		-1.06	<0.001			Lower with higher VO2max	Multiple linear regression adjusted for age, sex, race, height, weight, blood pressure, serum LDL, HDL, triglycerides, lipid-lowering drug use, beta-blocker use, diabetes status, smoke status, the level of physical activity
Organic compounds	Lipids and lipid-like molecules	Sphingolipids	Ceramides	Ceramides		Cer(18:1;2/18:0)	C18:0 (Ceramide)	N/A	Plasma	T (AQ)	Association Between Sphingolipids and Cardiopulmonary Fitness in Coronary Artery Disease Patients Undertaking Cardiac Rehabilitation		-0.29		0.002	Benjamini-Hochberg	Lower with higher VO2max	Multiple linear regression between baseline metabolites and baseline VO2peak, adjusted for sex, years of education, BMI
Organic compounds	Lipids and lipid-like molecules	Sphingolipids	Ceramides	Ceramides		Cer(18:1;2/20:0)	Cer 20:0	N/A	Plasma	T (AQ)	Circulating ceramides are inversely associated with cardiorespiratory fitness in participants aged 54–96 years from the Baltimore Longitudinal Study of Aging		-0.99	<0.001			Lower with higher VO2max	Multiple linear regression adjusted for age, sex, race, height, weight, blood pressure, serum LDL, HDL, triglycerides, lipid-lowering drug use, beta-blocker use, diabetes status, smoke status, the level of physical activity
Organic compounds	Lipids and lipid-like molecules	Sphingolipids	Ceramides	Ceramides		Cer(18:1;2/20:0)	C20:0 (Ceramide)	N/A	Plasma	T (AQ)	Association Between Sphingolipids and Cardiopulmonary Fitness in Coronary Artery Disease Patients Undertaking Cardiac Rehabilitation		-0.24		0.02	Benjamini-Hochberg	Lower with higher VO2max	Multiple linear regression between baseline metabolites and baseline VO2peak, adjusted for sex, years of education, BMI
Organic compounds	Lipids and lipid-like molecules	Sphingolipids	Ceramides	Ceramides		Cer(18:1;2/22:1)	CER(22:1)	HMDB11775	Plasma	U/ST	Molecular Choreography of Acute Exercise		-2.10116		0.0113862	Benjamini-Hochberg	Lower with higher VO2max	Multiple linear regression adjusted for age, sex, ethnicity/race, batch information and percentage of body fat
Organic compounds	Lipids and lipid-like molecules	Sphingolipids	Ceramides	Ceramides		Cer(18:1;2/24:1)	C24:1 (Ceramide)	N/A	Plasma	T (AQ)	Association Between Sphingolipids and Cardiopulmonary Fitness in Coronary Artery Disease Patients Undertaking Cardiac Rehabilitation		-0.24		0.01	Benjamini-Hochberg	Lower with higher VO2max	Multiple linear regression between baseline metabolites and baseline VO2peak, adjusted for sex, years of education, BMI
Organic compounds	Lipids and lipid-like molecules	Sphingolipids	Glycosphingolipids	Simple Glc series		GlcCer(18:1;2/16:0)	GlcCer(NS)(d18:1/16:0)	N/A	Plasma	U	Metabolic modulation predicts heart failure tests performance		-0.206	0.0055			Lower with higher VO2max	Unadjusted multiple regression using standard least squares
Organic compounds	Lipids and lipid-like molecules	Sphingolipids	Glycosphingolipids	Simple Glc series		HexCer(18:1;2/16:0)	HCER(16:0)	HMDB04971	Plasma	U/ST	Molecular Choreography of Acute Exercise		-3.61643		0.0422361	Benjamini-Hochberg	Lower with higher VO2max	Multiple linear regression adjusted for age, sex, ethnicity/race, batch information and percentage of body fat
Organic compounds	Lipids and lipid-like molecules	Sphingolipids	Glycosphingolipids	Simple Glc series		HexCer(18:1;2/18:0)	HCER(18:0)	HMDB04972	Plasma	U/ST	Molecular Choreography of Acute Exercise		-2.02428		0.000247405	Benjamini-Hochberg	Lower with higher VO2max	Multiple linear regression adjusted for age, sex, ethnicity/race, batch information and percentage of body fat
Organic compounds	Lipids and lipid-like molecules	Sphingolipids	Glycosphingolipids	Simple Glc series		HexCer(18:1;2/18:0)	C18:0 (Monohexylceramide)	N/A	Plasma	T (AQ)	Association Between Sphingolipids and Cardiopulmonary Fitness in Coronary Artery Disease Patients Undertaking Cardiac Rehabilitation		-0.23		0.02	Benjamini-Hochberg	Lower with higher VO2max	Multiple linear regression between baseline metabolites and baseline VO2peak, adjusted for sex, years of education, BMI
Organic compounds	Lipids and lipid-like molecules	Sphingolipids	Glycosphingolipids	Simple Glc series		LacCer(18:1;2/16:0)	LCER(16:0)	HMDB06750	Plasma	U/ST	Molecular Choreography of Acute Exercise		2.96558		0.0398958	Benjamini-Hochberg	Higher with higher VO2max	Multiple linear regression adjusted for age, sex, ethnicity/race, batch information and percentage of body fat
Organic compounds	Lipids and lipid-like molecules	Sphingolipids	Glycosphingolipids	Simple Glc series		LacCer(18:1;2/18:1)	LCER(18:1)	HMDB11592	Plasma	U/ST	Molecular Choreography of Acute Exercise		-1.22767		0.00397287	Benjamini-Hochberg	Lower with higher VO2max	Multiple linear regression adjusted for age, sex, ethnicity/race, batch information and percentage of body fat
Organic compounds	Lipids and lipid-like molecules	Sphingolipids	Glycosphingolipids	Simple Glc series		LacCer(18:1;2/24:1)	LCER(24:1)	HMDB04872	Plasma	U/ST	Molecular Choreography of Acute Exercise		4.16508		0.00582743	Benjamini-Hochberg	Higher with higher VO2max	Multiple linear regression adjusted for age, sex, ethnicity/race, batch information and percentage of body fat
Organic compounds	Lipids and lipid-like molecules	Sphingolipids	Glycosphingolipids	Simples Glc series		LacCer(18:1;2/22:0)	C22:0 (Lactosylceramide)	N/A	Plasma	T (AQ)	Association Between Sphingolipids and Cardiopulmonary Fitness in Coronary Artery Disease Patients Undertaking Cardiac Rehabilitation		-5.75		0.02	Benjamini-Hochberg	Lower with higher VO2max	Bivariate mixed model between baseline sphingolipids and change in VO2peak, adjusted for age, sex, BMI, smoking history, total cholesterol, resting heart rate, systolic blood pressure, use of calcium channel blockers, use of diruetics
Organic compounds	Lipids and lipid-like molecules	Sphingolipids	Phosphosphingolipids	Sphingomyelins		SM(18:1;2/14:0)	SM(14:0)	HMDB12097	Plasma	U/ST	Molecular Choreography of Acute Exercise		-2.72412		0.00251896	Benjamini-Hochberg	Lower with higher VO2max	Multiple linear regression adjusted for age, sex, ethnicity/race, batch information and percentage of body fat
Organic compounds	Lipids and lipid-like molecules	Sphingolipids	Phosphosphingolipids	Sphingomyelins		SM(18:1;2/16:0)	C16:0 SM	HMDB0010169	Plasma	T/U	Metabolic Architecture of Acute Exercise Response in Middle-Aged Adults in the Community		0.158998		8.69438e-05	Benjamini-Hochberg	Higher with higher VO2max	Multiple linear regression adjusted for: age, sex, systolic blood pressure, diabetes, hypertension treatment status, smoking, prevalent CVD, measured with HILIC
Organic compounds	Lipids and lipid-like molecules	Sphingolipids	Phosphosphingolipids	Sphingomyelins		SM(18:1;2/16:1)	C16:1 SM	N/A	Plasma	T/U	Metabolic Architecture of Acute Exercise Response in Middle-Aged Adults in the Community		-0.105487		0.0135437	Benjamini-Hochberg	Lower with higher VO2max	Multiple linear regression adjusted for: age, sex, systolic blood pressure, diabetes, hypertension treatment status, smoking, prevalent CVD
Organic compounds	Lipids and lipid-like molecules	Sphingolipids	Phosphosphingolipids	Sphingomyelins		SM(18:1;2/18:0)	C18:0 SM	HMDB0001348	Plasma	T/U	Metabolic Architecture of Acute Exercise Response in Middle-Aged Adults in the Community		-0.0877746		0.0268344	Benjamini-Hochberg	Lower with higher VO2max	Multiple linear regression adjusted for: age, sex, systolic blood pressure, diabetes, hypertension treatment status, smoking, prevalent CVD
Organic compounds	Lipids and lipid-like molecules	Sphingolipids	Phosphosphingolipids	Sphingomyelins		SM(18:1;2/18:0)	SM(18:0)	HMDB01348	Plasma	U/ST	Molecular Choreography of Acute Exercise		-2.95858		0.0287486	Benjamini-Hochberg	Lower with higher VO2max	Multiple linear regression adjusted for age, sex, ethnicity/race, batch information and percentage of body fat
Organic compounds	Lipids and lipid-like molecules	Sphingolipids	Phosphosphingolipids	Sphingomyelins		SM(18:1;2/18:1)	C18:1 SM	HMDB0012101	Plasma	T/U	Metabolic Architecture of Acute Exercise Response in Middle-Aged Adults in the Community		-0.135041		0.000777513	Benjamini-Hochberg	Lower with higher VO2max	Multiple linear regression adjusted for: age, sex, systolic blood pressure, diabetes, hypertension treatment status, smoking, prevalent CVD
Organic compounds	Lipids and lipid-like molecules	Sphingolipids	Phosphosphingolipids	Sphingomyelins		SM(18:1;2/18:1)	SM(18:1)	HMDB12101	Plasma	U/ST	Molecular Choreography of Acute Exercise		-2.47307		0.00159304	Benjamini-Hochberg	Lower with higher VO2max	Multiple linear regression adjusted for age, sex, ethnicity/race, batch information and percentage of body fat
Organic compounds	Lipids and lipid-like molecules	Sphingolipids	Phosphosphingolipids	Sphingomyelins		SM(18:1;2/18:1)	C18:1 (sphingomyelin)	N/A	Plasma	T (AQ)	Association Between Sphingolipids and Cardiopulmonary Fitness in Coronary Artery Disease Patients Undertaking Cardiac Rehabilitation		-0.26		0.01	Benjamini-Hochberg	Lower with higher VO2max	Multiple linear regression between baseline metabolites and baseline VO2peak, adjusted for sex, years of education, BMI
Organic compounds	Lipids and lipid-like molecules	Sphingolipids	Phosphosphingolipids	Sphingomyelins		SM(18:1;2/22:0)	C22:0 SM	HMDB0012103	Plasma	T/U	Metabolic Architecture of Acute Exercise Response in Middle-Aged Adults in the Community		0.0831286		0.0333168	Benjamini-Hochberg	Higher with higher VO2max	Multiple linear regression adjusted for: age, sex, systolic blood pressure, diabetes, hypertension treatment status, smoking, prevalent CVD
Organic compounds	Lipids and lipid-like molecules	Sphingolipids	Phosphosphingolipids	Sphingomyelins		SM(18:1;2/22:1)	SM(22:1)	HMDB12104	Plasma	U/ST	Molecular Choreography of Acute Exercise		0.106681		0.0292866	Benjamini-Hochberg	Higher with higher VO2max	Multiple linear regression adjusted for age, sex, ethnicity/race, batch information and percentage of body fat
Organic compounds	Lipids and lipid-like molecules	Sphingolipids	Phosphosphingolipids	Sphingomyelins		SM(18:1;2/24:1)	C24:1 SM	HMDB0012107	Plasma	T/U	Metabolic Architecture of Acute Exercise Response in Middle-Aged Adults in the Community		0.0968564		0.0172132	Benjamini-Hochberg	Higher with higher VO2max	Multiple linear regression adjusted for: age, sex, systolic blood pressure, diabetes, hypertension treatment status, smoking, prevalent CVD
Organic compounds	Lipids and lipid-like molecules	Sphingolipids	Phosphosphingolipids	Sphingomyelins		SM(18:1;2/24:1)	SM(24:1)	HMDB12107	Plasma	U/ST	Molecular Choreography of Acute Exercise		1.66112		0.00660278	Benjamini-Hochberg	Higher with higher VO2max	Multiple linear regression adjusted for age, sex, ethnicity/race, batch information and percentage of body fat
Organic compounds	Lipids and lipid-like molecules	Sphingolipids	Sphingoid base 1-phosphates	Sphingoid base 1-phosphates		Sphingosine 1-phosphate (C16)	C16 Sphingosine 1-phosphate	N/A	Plasma	U/ST	Molecular Choreography of Acute Exercise		-1.02295		0.024566	Benjamini-Hochberg	Lower with higher VO2max	Multiple linear regression adjusted for age, sex, ethnicity/race, batch information and percentage of body fat
Organic compounds	Lipids and lipid-like molecules	Steroids and steroid derivatives	Bile acids, alcohols and derivatives	Glycinated bile acids and derivatives		Chenodeoxycholate	chenodeoxycholate	HMDB0000518	Plasma	T/U	Metabolic Architecture of Acute Exercise Response in Middle-Aged Adults in the Community		-0.126024		0.00119887	Benjamini-Hochberg	Lower with higher VO2max	Multiple linear regression adjusted for: age, sex, systolic blood pressure, diabetes, hypertension treatment status, smoking, prevalent CVD
Organic compounds	Lipids and lipid-like molecules	Steroids and steroid derivatives	Bile acids, alcohols and derivatives	Glycinated bile acids and derivatives		Chenodeoxycholate/deoxycholate	chenodeoxycholate/deoxycholate	HMDB0000626	Plasma	T/U	Metabolic Architecture of Acute Exercise Response in Middle-Aged Adults in the Community		-0.110869		0.00586164	Benjamini-Hochberg	Lower with higher VO2max	Multiple linear regression adjusted for: age, sex, systolic blood pressure, diabetes, hypertension treatment status, smoking, prevalent CVD
Organic compounds	Lipids and lipid-like molecules	Steroids and steroid derivatives	Bile acids, alcohols and derivatives	Glycinated bile acids and derivatives		Chenodeoxycholic acid glycine conjugate	Chenodeoxycholic acid glycine conjugate	HMDB00637	Plasma	U/ST	Molecular Choreography of Acute Exercise		-0.471375		0.00742358	Benjamini-Hochberg	Lower with higher VO2max	Multiple linear regression adjusted for age, sex, ethnicity/race, batch information and percentage of body fat
Organic compounds	Lipids and lipid-like molecules	Steroids and steroid derivatives	Bile acids, alcohols and derivatives	Glycinated bile acids and derivatives		Glycocholate	glycocholate	HMDB0000138	Plasma	T/U	Metabolic Architecture of Acute Exercise Response in Middle-Aged Adults in the Community		-0.0771082		0.0457016	Benjamini-Hochberg	Lower with higher VO2max	Multiple linear regression adjusted for: age, sex, systolic blood pressure, diabetes, hypertension treatment status, smoking, prevalent CVD
Organic compounds	Lipids and lipid-like molecules	Steroids and steroid derivatives	Bile acids, alcohols and derivatives	Glycinated bile acids and derivatives		Glycocholic acid	Glycocholic acid	HMDB00138	Plasma	U/ST	Molecular Choreography of Acute Exercise		-0.0723284		0.00551611	Benjamini-Hochberg	Lower with higher VO2max	Multiple linear regression adjusted for age, sex, ethnicity/race, batch information and percentage of body fat
Organic compounds	Lipids and lipid-like molecules	Steroids and steroid derivatives	Bile acids, alcohols and derivatives	Glycinated bile acids and derivatives		Glycoursodeoxycholate	glycoursodeoxycholate	HMDB0000708	Plasma	T/U	Metabolic Architecture of Acute Exercise Response in Middle-Aged Adults in the Community		-0.148025		0.000121362	Benjamini-Hochberg	Lower with higher VO2max	Multiple linear regression adjusted for: age, sex, systolic blood pressure, diabetes, hypertension treatment status, smoking, prevalent CVD
Organic compounds	Lipids and lipid-like molecules	Steroids and steroid derivatives	Bile acids, alcohols and derivatives	Monohydroxy bile acids, alcohols and derivatives		Chenodeoxycholic acid 3-sulfate	Chenodeoxycholic acid 3-sulfate(1)	HMDB02586	Plasma	U/ST	Molecular Choreography of Acute Exercise		0.544008		0.047869	Benjamini-Hochberg	Higher with higher VO2max	Multiple linear regression adjusted for age, sex, ethnicity/race, batch information and percentage of body fat
Organic compounds	Lipids and lipid-like molecules	Steroids and steroid derivatives	Bile acids, alcohols and derivatives	Taurinated bile acids and derivatives		Tauroursodeoxycholic acid	Tauroursodeoxycholic acid	HMDB00874	Plasma	U/ST	Molecular Choreography of Acute Exercise		-0.289754		0.000316615	Benjamini-Hochberg	Lower with higher VO2max	Multiple linear regression adjusted for age, sex, ethnicity/race, batch information and percentage of body fat
Organic compounds	Lipids and lipid-like molecules	Steroids and steroid derivatives	Bile acids, alcohols and derivatives	Trihydroxy bile acids, alcohols and derivatives		Cholic Acid	Cholic Acid	HMDB00619	Plasma	U/ST	Molecular Choreography of Acute Exercise		0.182948		0.0162577	Benjamini-Hochberg	Higher with higher VO2max	Multiple linear regression adjusted for age, sex, ethnicity/race, batch information and percentage of body fat
Organic compounds	Lipids and lipid-like molecules	Steroids and steroid derivatives	Bile acids, alcohols and derivatives	Trihydroxy bile acids, alcohols and derivatives		Taurocholic acid	Taurocholic acid	HMDB00036	Plasma	U/ST	Molecular Choreography of Acute Exercise		0.0442675		0.00219111	Benjamini-Hochberg	Higher with higher VO2max	Multiple linear regression adjusted for age, sex, ethnicity/race, batch information and percentage of body fat
Organic compounds	Lipids and lipid-like molecules	Steroids and steroid derivatives	Hydroxysteroids	21-hydroxysteroids		Corticosterone	Corticosterone	HMDB01547	Plasma	U/ST	Molecular Choreography of Acute Exercise		1.38619		4.85e-05	Benjamini-Hochberg	Higher with higher VO2max	Multiple linear regression adjusted for age, sex, ethnicity/race, batch information and percentage of body fat
Organic compounds	Lipids and lipid-like molecules	Steroids and steroid derivatives	Hydroxysteroids	21-hydroxysteroids		Cortisol	cortisol	HMDB0000063	Plasma	T/U	Metabolic Architecture of Acute Exercise Response in Middle-Aged Adults in the Community		0.0830831		0.0281544	Benjamini-Hochberg	Higher with higher VO2max	Multiple linear regression adjusted for: age, sex, systolic blood pressure, diabetes, hypertension treatment status, smoking, prevalent CVD
Organic compounds	Lipids and lipid-like molecules	Steroids and steroid derivatives	Hydroxysteroids	21-hydroxysteroids		Cortisone	cortisone	HMDB0002802	Plasma	T/U	Metabolic Architecture of Acute Exercise Response in Middle-Aged Adults in the Community		0.137744		0.000312163	Benjamini-Hochberg	Higher with higher VO2max	Multiple linear regression adjusted for: age, sex, systolic blood pressure, diabetes, hypertension treatment status, smoking, prevalent CVD
Organic compounds	Lipids and lipid-like molecules	Steroids and steroid derivatives	Pregnane steroids	Gluco/mineralocorticoids, progestogins and derivatives		Hydroxyprogesterone	Hydroxyprogesterone	HMDB00157	Plasma	U/ST	Molecular Choreography of Acute Exercise		1.19162		0.00822203	Benjamini-Hochberg	Higher with higher VO2max	Multiple linear regression adjusted for age, sex, ethnicity/race, batch information and percentage of body fat
Organic compounds	Lipids and lipid-like molecules	Steroids and steroid derivatives	Steroid esters	Cholesteryl esters		CE(14:0)	C14:0 CE	HMDB0006725	Plasma	T/U	Metabolic Architecture of Acute Exercise Response in Middle-Aged Adults in the Community		0.236503		2.16412e-09	Benjamini-Hochberg	Higher with higher VO2max	Multiple linear regression adjusted for: age, sex, systolic blood pressure, diabetes, hypertension treatment status, smoking, prevalent CVD
Organic compounds	Lipids and lipid-like molecules	Steroids and steroid derivatives	Steroid esters	Cholesteryl esters		CE(16:0)	C16:0 CE	HMDB0000885	Plasma	T/U	Metabolic Architecture of Acute Exercise Response in Middle-Aged Adults in the Community		0.245057		1.14028e-09	Benjamini-Hochberg	Higher with higher VO2max	Multiple linear regression adjusted for: age, sex, systolic blood pressure, diabetes, hypertension treatment status, smoking, prevalent CVD
Organic compounds	Lipids and lipid-like molecules	Steroids and steroid derivatives	Steroid esters	Cholesteryl esters		CE(18:1)	C18:1 CE	HMDB0000918	Plasma	T/U	Metabolic Architecture of Acute Exercise Response in Middle-Aged Adults in the Community		0.289246		6.19247e-13	Benjamini-Hochberg	Higher with higher VO2max	Multiple linear regression adjusted for: age, sex, systolic blood pressure, diabetes, hypertension treatment status, smoking, prevalent CVD
Organic compounds	Lipids and lipid-like molecules	Steroids and steroid derivatives	Steroid esters	Cholesteryl esters		CE(18:2)	C18:2 CE	HMDB0000610	Plasma	T/U	Metabolic Architecture of Acute Exercise Response in Middle-Aged Adults in the Community		0.27276		4.1129e-11	Benjamini-Hochberg	Higher with higher VO2max	Multiple linear regression adjusted for: age, sex, systolic blood pressure, diabetes, hypertension treatment status, smoking, prevalent CVD
Organic compounds	Lipids and lipid-like molecules	Steroids and steroid derivatives	Steroid esters	Cholesteryl esters		CE(18:3)	C18:3 CE	HMDB0000610	Plasma	T/U	Metabolic Architecture of Acute Exercise Response in Middle-Aged Adults in the Community		0.152093		0.000164516	Benjamini-Hochberg	Higher with higher VO2max	Multiple linear regression adjusted for: age, sex, systolic blood pressure, diabetes, hypertension treatment status, smoking, prevalent CVD
Organic compounds	Lipids and lipid-like molecules	Steroids and steroid derivatives	Steroid esters	Cholesteryl esters		CE(18:3)	CE(18:3)	HMDB10370	Plasma	U/ST	Molecular Choreography of Acute Exercise		0.0733031		0.0136758	Benjamini-Hochberg	Higher with higher VO2max	Multiple linear regression adjusted for age, sex, ethnicity/race, batch information and percentage of body fat
Organic compounds	Lipids and lipid-like molecules	Steroids and steroid derivatives	Steroid esters	Cholesteryl esters		CE(18:4)	CE(18:4)	N/A	Plasma	U/ST	Molecular Choreography of Acute Exercise		0.0925315		0.0334832	Benjamini-Hochberg	Higher with higher VO2max	Multiple linear regression adjusted for age, sex, ethnicity/race, batch information and percentage of body fat
Organic compounds	Lipids and lipid-like molecules	Steroids and steroid derivatives	Steroid esters	Cholesteryl esters		CE(20:1)	CE(20:1)	HMDB05193	Plasma	U/ST	Molecular Choreography of Acute Exercise		1.98333		0.00892709	Benjamini-Hochberg	Higher with higher VO2max	Multiple linear regression adjusted for age, sex, ethnicity/race, batch information and percentage of body fat
Organic compounds	Lipids and lipid-like molecules	Steroids and steroid derivatives	Steroid esters	Cholesteryl esters		CE(20:3)	C20:3 CE	HMDB0006736	Plasma	T/U	Metabolic Architecture of Acute Exercise Response in Middle-Aged Adults in the Community		0.0900405		0.0235544	Benjamini-Hochberg	Higher with higher VO2max	Multiple linear regression adjusted for: age, sex, systolic blood pressure, diabetes, hypertension treatment status, smoking, prevalent CVD
Organic compounds	Lipids and lipid-like molecules	Steroids and steroid derivatives	Steroid esters	Cholesteryl esters		CE(20:3)	CE(20:3)	HMDB06736	Plasma	U/ST	Molecular Choreography of Acute Exercise		0.905461		0.026423	Benjamini-Hochberg	Higher with higher VO2max	Multiple linear regression adjusted for age, sex, ethnicity/race, batch information and percentage of body fat
Organic compounds	Lipids and lipid-like molecules	Steroids and steroid derivatives	Steroid esters	Cholesteryl esters		CE(20:4)	C20:4 CE	HMDB0006726	Plasma	T/U	Metabolic Architecture of Acute Exercise Response in Middle-Aged Adults in the Community		0.202537		1.72893e-07	Benjamini-Hochberg	Higher with higher VO2max	Multiple linear regression adjusted for: age, sex, systolic blood pressure, diabetes, hypertension treatment status, smoking, prevalent CVD
Organic compounds	Lipids and lipid-like molecules	Steroids and steroid derivatives	Steroid esters	Cholesteryl esters		CE(20:4)	CE(20:4)	HMDB06726	Plasma	U/ST	Molecular Choreography of Acute Exercise		-1.31941		0.0300551	Benjamini-Hochberg	Lower with higher VO2max	Multiple linear regression adjusted for age, sex, ethnicity/race, batch information and percentage of body fat
Organic compounds	Lipids and lipid-like molecules	Steroids and steroid derivatives	Steroid esters	Cholesteryl esters		CE(20:5)	C20:5 CE	HMDB0006731	Plasma	T/U	Metabolic Architecture of Acute Exercise Response in Middle-Aged Adults in the Community		0.209009		9.26535e-08	Benjamini-Hochberg	Higher with higher VO2max	Multiple linear regression adjusted for: age, sex, systolic blood pressure, diabetes, hypertension treatment status, smoking, prevalent CVD
Organic compounds	Lipids and lipid-like molecules	Steroids and steroid derivatives	Steroid esters	Cholesteryl esters		CE(22:0)	CE(22:0)	HMDB06727	Plasma	U/ST	Molecular Choreography of Acute Exercise		1.75673		0.00288521	Benjamini-Hochberg	Higher with higher VO2max	Multiple linear regression adjusted for age, sex, ethnicity/race, batch information and percentage of body fat
Organic compounds	Lipids and lipid-like molecules	Steroids and steroid derivatives	Steroid esters	Cholesteryl esters		CE(22:1)	CE(22:1)	HMDB10372	Plasma	U/ST	Molecular Choreography of Acute Exercise		1.24748		0.0262851	Benjamini-Hochberg	Higher with higher VO2max	Multiple linear regression adjusted for age, sex, ethnicity/race, batch information and percentage of body fat
Organic compounds	Lipids and lipid-like molecules	Steroids and steroid derivatives	Steroid esters	Cholesteryl esters		CE(22:4)	C22:4 CE	HMDB0006729	Plasma	T/U	Metabolic Architecture of Acute Exercise Response in Middle-Aged Adults in the Community		0.179907		3.80735e-06	Benjamini-Hochberg	Higher with higher VO2max	Multiple linear regression adjusted for: age, sex, systolic blood pressure, diabetes, hypertension treatment status, smoking, prevalent CVD
Organic compounds	Lipids and lipid-like molecules	Steroids and steroid derivatives	Steroid esters	Cholesteryl esters		CE(22:4)	CE (22:4)	N/A	Plasma	U	Metabolic modulation predicts heart failure tests performance		-0.217	0.0021			Lower with higher VO2max	Unadjusted multiple regression using standard least squares
Organic compounds	Lipids and lipid-like molecules	Steroids and steroid derivatives	Steroid esters	Cholesteryl esters		CE(22:5)	C22:5 CE	HMDB0010375	Plasma	T/U	Metabolic Architecture of Acute Exercise Response in Middle-Aged Adults in the Community		0.224949		6.00468e-09	Benjamini-Hochberg	Higher with higher VO2max	Multiple linear regression adjusted for: age, sex, systolic blood pressure, diabetes, hypertension treatment status, smoking, prevalent CVD
Organic compounds	Lipids and lipid-like molecules	Steroids and steroid derivatives	Steroid esters	Cholesteryl esters		CE(22:6)	C22:6 CE	HMDB0006733	Plasma	T/U	Metabolic Architecture of Acute Exercise Response in Middle-Aged Adults in the Community		0.277044		1.5376e-12	Benjamini-Hochberg	Higher with higher VO2max	Multiple linear regression adjusted for: age, sex, systolic blood pressure, diabetes, hypertension treatment status, smoking, prevalent CVD
Organic compounds	Lipids and lipid-like molecules	Steroids and steroid derivatives	Steroidal glycosides	Steroid glucuronide conjugates		Androsterone glucuronide	Androsterone glucuronide(1)	HMDB02829	Plasma	U/ST	Molecular Choreography of Acute Exercise		0.374976		0.0223591	Benjamini-Hochberg	Higher with higher VO2max	Multiple linear regression adjusted for age, sex, ethnicity/race, batch information and percentage of body fat
Organic compounds	Lipids and lipid-like molecules	Steroids and steroid derivatives	Sulfated steroids	Sulfated steroids		5α-androstan-3α,17α-diol monosulfate	5α-Androstan-3α,17α-diol monosulfate	N/A	Plasma	U/ST	Molecular Choreography of Acute Exercise		-2.79676		0.000131773	Benjamini-Hochberg	Lower with higher VO2max	Multiple linear regression adjusted for age, sex, ethnicity/race, batch information and percentage of body fat
Organic compounds	Lipids and lipid-like molecules	Steroids and steroid derivatives	Sulfated steroids	Sulfated steroids		5α-pregnan-3β,20β-diol monosulfate	5α-pregnan-3β,20β-diol monosulfate	N/A	Plasma	U/ST	Molecular Choreography of Acute Exercise		0.80436		0.0469502	Benjamini-Hochberg	Higher with higher VO2max	Multiple linear regression adjusted for age, sex, ethnicity/race, batch information and percentage of body fat
Organic compounds	Lipids and lipid-like molecules	Steroids and steroid derivatives	Sulfated steroids	Sulfated steroids		Androstenediol (3β,17β) disulfate	Androstenediol (3β,17β) disulfate	HMDB03818	Plasma	U/ST	Molecular Choreography of Acute Exercise		-0.22801		0.00860907	Benjamini-Hochberg	Lower with higher VO2max	Multiple linear regression adjusted for age, sex, ethnicity/race, batch information and percentage of body fat
Organic compounds	Lipids and lipid-like molecules	Steroids and steroid derivatives	Sulfated steroids	Sulfated steroids		Androsterone sulfate	Androsterone sulfate	HMDB02759	Plasma	U/ST	Molecular Choreography of Acute Exercise		-1.02873		0.000660869	Benjamini-Hochberg	Lower with higher VO2max	Multiple linear regression adjusted for age, sex, ethnicity/race, batch information and percentage of body fat
Organic compounds	Lipids and lipid-like molecules	Steroids and steroid derivatives	Sulfated steroids	Sulfated steroids		Dehydroisoandrosterone sulfate	Dehydroisoandrosterone sulfate (DHEA-S)	HMDB01032	Plasma	U/ST	Molecular Choreography of Acute Exercise		-1.16056		0.000832035	Benjamini-Hochberg	Lower with higher VO2max	Multiple linear regression adjusted for age, sex, ethnicity/race, batch information and percentage of body fat
Organic compounds	Lipids and lipid-like molecules	Steroids and steroid derivatives	Sulfated steroids	Sulfated steroids		Pregnanolone sulfate	Pregnanolone sulfate	N/A	Plasma	U/ST	Molecular Choreography of Acute Exercise		-0.20157		0.000744527	Benjamini-Hochberg	Lower with higher VO2max	Multiple linear regression adjusted for age, sex, ethnicity/race, batch information and percentage of body fat
Organic compounds	Lipids and lipid-like molecules	Steroids and steroid derivatives	Sulfated steroids	Sulfated steroids		Pregnenolone sulfate	Pregnenolone sulfate	HMDB00774	Plasma	U/ST	Molecular Choreography of Acute Exercise		0.20005		0.00623722	Benjamini-Hochberg	Higher with higher VO2max	Multiple linear regression adjusted for age, sex, ethnicity/race, batch information and percentage of body fat
Organic compounds	Nucleosides, nucleotides and analogues	Nucleoside and nucleotide analogues	NA	Nucleoside and nucleotide analogues		Pseudouridine	pseudouridine	HMDB0000767	Plasma	T/U	Metabolic Architecture of Acute Exercise Response in Middle-Aged Adults in the Community		-0.105337		0.00825335	Benjamini-Hochberg	Lower with higher VO2max	Multiple linear regression adjusted for: age, sex, systolic blood pressure, diabetes, hypertension treatment status, smoking, prevalent CVD
Organic compounds	Nucleosides, nucleotides and analogues	Nucleoside and nucleotide analogues	NA	Nucleoside and nucleotide analogues		Pseudouridine	Pseudouridine	N/A	Plasma	T (AQ)	Metabolic profiles in heart failure due to non-ischemic cardiomyopathy at rest and under exercise		0.81	1e-05			Lower with higher VO2max	ANOVA adjusted for heart condition, sampling time, age and BMI
Organic compounds	Nucleosides, nucleotides and analogues	Purine nucleosides	Cyclic purine nucleotides	3',5'-cyclic purine nucleotides		Cyclic AMP	Cyclic AMP	N/A	Plasma	T (AQ)	Plasma Metabolite Profiles in Response to Chronic Exercise		-0.16		0.0464	Bonferroni	Lower with higher VO2max	Multiple linear regression adjusted for age, sex, baseline cardiovascular risk factor to detect association between change in metabolites and change in VO2peak
Organic compounds	Nucleosides, nucleotides and analogues	Purine nucleosides	NA	Purine nucleosides		1-methyladenosine	1-methyladenosine	HMDB0003331	Plasma	T/U	Metabolic Architecture of Acute Exercise Response in Middle-Aged Adults in the Community		-0.167451		1.73108e-05	Benjamini-Hochberg	Lower with higher VO2max	Multiple linear regression adjusted for: age, sex, systolic blood pressure, diabetes, hypertension treatment status, smoking, prevalent CVD
Organic compounds	Nucleosides, nucleotides and analogues	Purine nucleosides	NA	Purine nucleosides		1-methylguanosine	1-methylguanosine	HMDB0001563	Plasma	T/U	Metabolic Architecture of Acute Exercise Response in Middle-Aged Adults in the Community		-0.0962154		0.015398	Benjamini-Hochberg	Lower with higher VO2max	Multiple linear regression adjusted for: age, sex, systolic blood pressure, diabetes, hypertension treatment status, smoking, prevalent CVD
Organic compounds	Nucleosides, nucleotides and analogues	Purine nucleosides	NA	Purine nucleosides		2-methylguanosine	2-methylguanosine	HMDB0005862	Plasma	T/U	Metabolic Architecture of Acute Exercise Response in Middle-Aged Adults in the Community		-0.156787		3.70704e-05	Benjamini-Hochberg	Lower with higher VO2max	Multiple linear regression adjusted for: age, sex, systolic blood pressure, diabetes, hypertension treatment status, smoking, prevalent CVD
Organic compounds	Nucleosides, nucleotides and analogues	Purine nucleosides	NA	Purine nucleosides		Adenosine	adenosine	HMDB0000050	Plasma	T/U	Metabolic Architecture of Acute Exercise Response in Middle-Aged Adults in the Community		-0.0803185		0.0358197	Benjamini-Hochberg	Lower with higher VO2max	Multiple linear regression adjusted for: age, sex, systolic blood pressure, diabetes, hypertension treatment status, smoking, prevalent CVD
Organic compounds	Nucleosides, nucleotides and analogues	Purine nucleosides	NA	Purine nucleosides		N1-methyladenosine	N1-Methyladenosine	HMDB03331	Plasma	U/ST	Molecular Choreography of Acute Exercise		-2.51927		0.00877965	Benjamini-Hochberg	Lower with higher VO2max	Multiple linear regression adjusted for age, sex, ethnicity/race, batch information and percentage of body fat
Organic compounds	Nucleosides, nucleotides and analogues	Pyrimidine nucleosides	NA	Pyrimidine nucleosides		Cytidine	Cytidine	N/A	Plasma	T (AQ)	Plasma Metabolite Profiles in Response to Chronic Exercise		-0.21		0.0105	Bonferroni	Lower with higher VO2max	Multiple linear regression adjusted for age, sex, baseline cardiovascular risk factor to detect association between baseline metabolites and change in VO2peak
Organic compounds	Nucleosides, nucleotides and analogues	Pyrimidine nucleosides	NA	Pyrimidine nucleosides		N4-acetylcytidine	N4-acetylcytidine	HMDB0005923	Plasma	T/U	Metabolic Architecture of Acute Exercise Response in Middle-Aged Adults in the Community		-0.151665		8.85079e-05	Benjamini-Hochberg	Lower with higher VO2max	Multiple linear regression adjusted for: age, sex, systolic blood pressure, diabetes, hypertension treatment status, smoking, prevalent CVD
Organic compounds	Nucleosides, nucleotides and analogues	Pyrimidine nucleosides	NA	Pyrimidine nucleosides		Uridine	uridine	HMDB0000296	Plasma	T/U	Metabolic Architecture of Acute Exercise Response in Middle-Aged Adults in the Community		0.120574		0.00142482	Benjamini-Hochberg	Higher with higher VO2max	Multiple linear regression adjusted for: age, sex, systolic blood pressure, diabetes, hypertension treatment status, smoking, prevalent CVD
Organic compounds	Nucleosides, nucleotides and analogues	Pyrimidine nucleotides	NA	Pyrimidine nucleosides		UDP-GlcNac	UDP-GlcNac	N/A	Plasma	T (AQ)	Plasma Metabolite Profiles in Response to Chronic Exercise		-0.47		1.97e-08	Bonferroni	Lower with higher VO2max	Multiple linear regression adjusted for age, sex, baseline cardiovascular risk factor to detect association between change in metabolites and change in VO2peak
Organic compounds	Organic acids and derivatives	Carboximidic acids and derivatives	Carboximidic acids	Carboximidic acids		Diacetylspermine	diacetylspermine	HMDB0002172	Plasma	T/U	Metabolic Architecture of Acute Exercise Response in Middle-Aged Adults in the Community		-0.152503		5.82771e-05	Benjamini-Hochberg	Lower with higher VO2max	Multiple linear regression adjusted for: age, sex, systolic blood pressure, diabetes, hypertension treatment status, smoking, prevalent CVD
Organic compounds	Organic acids and derivatives	Carboximidic acids and derivatives	Carboximidic acids	Carboximidic acids		Palmitoylethanolamide	palmitoylethanolamide	HMDB0002100	Plasma	T/U	Metabolic Architecture of Acute Exercise Response in Middle-Aged Adults in the Community		-0.129458		0.000617114	Benjamini-Hochberg	Lower with higher VO2max	Multiple linear regression adjusted for: age, sex, systolic blood pressure, diabetes, hypertension treatment status, smoking, prevalent CVD, measured with C8
Organic compounds	Organic acids and derivatives	Carboxylic acids and derivatives	Amino acids, peptides and analogues	5'-acylphosphoadenosines		2-aminoadipate	2-aminoadipate	HMDB0000510	Plasma	T/U	Metabolic Architecture of Acute Exercise Response in Middle-Aged Adults in the Community		-0.165283		0.00017348	Benjamini-Hochberg	Lower with higher VO2max	Multiple linear regression adjusted for: age, sex, systolic blood pressure, diabetes, hypertension treatment status, smoking, prevalent CVD
Organic compounds	Organic acids and derivatives	Carboxylic acids and derivatives	Amino acids, peptides and analogues	Alanine and derivatives		Alanine	alanine	HMDB0000161	Plasma	T/U	Metabolic Architecture of Acute Exercise Response in Middle-Aged Adults in the Community		-0.123717		0.00201218	Benjamini-Hochberg	Lower with higher VO2max	Multiple linear regression adjusted for: age, sex, systolic blood pressure, diabetes, hypertension treatment status, smoking, prevalent CVD
Organic compounds	Organic acids and derivatives	Carboxylic acids and derivatives	Amino acids, peptides and analogues	Alanine and derivatives		Alanine	Alanine	N/A	Plasma	T (AQ)	Plasma Metabolite Profiles in Response to Chronic Exercise		-0.22		0.0113	Bonferroni	Lower with higher VO2max	Multiple linear regression adjusted for age, sex, baseline cardiovascular risk factor to detect association between change in metabolites and change in VO2peak
Organic compounds	Organic acids and derivatives	Carboxylic acids and derivatives	Amino acids, peptides and analogues	Alpha amino acids and derivatives		2-aminooctanoate	2-aminooctanoate	HMDB0000991	Plasma	T/U	Metabolic Architecture of Acute Exercise Response in Middle-Aged Adults in the Community		0.110933		0.00378723	Benjamini-Hochberg	Higher with higher VO2max	Multiple linear regression adjusted for: age, sex, systolic blood pressure, diabetes, hypertension treatment status, smoking, prevalent CVD, measured with HILIC
Organic compounds	Organic acids and derivatives	Carboxylic acids and derivatives	Amino acids, peptides and analogues	Alpha amino acids and derivatives		Betaine	betaine	HMDB0000043	Plasma	T/U	Metabolic Architecture of Acute Exercise Response in Middle-Aged Adults in the Community		0.0844768		0.0397803	Benjamini-Hochberg	Higher with higher VO2max	Multiple linear regression adjusted for: age, sex, systolic blood pressure, diabetes, hypertension treatment status, smoking, prevalent CVD
Organic compounds	Organic acids and derivatives	Carboxylic acids and derivatives	Amino acids, peptides and analogues	Alpha amino acids and derivatives		Citrulline	Citrulline	HMDB00904	Plasma	U/ST	Molecular Choreography of Acute Exercise		-0.403198		0.0300708	Benjamini-Hochberg	Lower with higher VO2max	Multiple linear regression adjusted for age, sex, ethnicity/race, batch information and percentage of body fat
Organic compounds	Organic acids and derivatives	Carboxylic acids and derivatives	Amino acids, peptides and analogues	Alpha amino acids and derivatives		Citrulline	Citrulline	N/A	Plasma	T (AQ)	Plasma Metabolite Profiles in Response to Chronic Exercise		-0.21		0.0153	Bonferroni	Lower with higher VO2max	Multiple linear regression adjusted for age, sex, baseline cardiovascular risk factor to detect association between change in metabolites and change in VO2peak
Organic compounds	Organic acids and derivatives	Carboxylic acids and derivatives	Amino acids, peptides and analogues	Alpha amino acids and derivatives		Creatine	creatine	HMDB0000064	Plasma	T/U	Metabolic Architecture of Acute Exercise Response in Middle-Aged Adults in the Community		-0.169721		2.45528e-05	Benjamini-Hochberg	Lower with higher VO2max	Multiple linear regression adjusted for: age, sex, systolic blood pressure, diabetes, hypertension treatment status, smoking, prevalent CVD
Organic compounds	Organic acids and derivatives	Carboxylic acids and derivatives	Amino acids, peptides and analogues	Alpha amino acids and derivatives		Creatine	Creatine	HMDB00064	Plasma	U/ST	Molecular Choreography of Acute Exercise		-2.26666		0.000262335	Benjamini-Hochberg	Lower with higher VO2max	Multiple linear regression adjusted for age, sex, ethnicity/race, batch information and percentage of body fat
Organic compounds	Organic acids and derivatives	Carboxylic acids and derivatives	Amino acids, peptides and analogues	Alpha amino acids and derivatives		Creatine	Creatine	N/A	Plasma	T (AQ)	Plasma Metabolite Profiles in Response to Chronic Exercise		-0.19		0.0301	Bonferroni	Lower with higher VO2max	Multiple linear regression adjusted for age, sex, baseline cardiovascular risk factor to detect association between change in metabolites and change in VO2peak
Organic compounds	Organic acids and derivatives	Carboxylic acids and derivatives	Amino acids, peptides and analogues	Alpha amino acids and derivatives		Creatinine	Creatinine	HMDB00562	Plasma	U/ST	Molecular Choreography of Acute Exercise		2.95243		0.00904107	Benjamini-Hochberg	Higher with higher VO2max	Multiple linear regression adjusted for age, sex, ethnicity/race, batch information and percentage of body fat
Organic compounds	Organic acids and derivatives	Carboxylic acids and derivatives	Amino acids, peptides and analogues	Alpha amino acids and derivatives		Glutamine	Glutamine	N/A	Plasma	T (AQ)	Plasma Metabolite Profiles in Response to Chronic Exercise		-0.17		0.0478	Bonferroni	Lower with higher VO2max	Multiple linear regression adjusted for age, sex, baseline cardiovascular risk factor to detect association between change in metabolites and change in VO2peak
Organic compounds	Organic acids and derivatives	Carboxylic acids and derivatives	Amino acids, peptides and analogues	Alpha amino acids and derivatives		Glycine	Glycine	N/A	Plasma	U	Metabolic modulation predicts heart failure tests performance		-0.497	0.0001			Lower with higher VO2max	Unadjusted multiple regression using standard least squares
Organic compounds	Organic acids and derivatives	Carboxylic acids and derivatives	Amino acids, peptides and analogues	Alpha amino acids and derivatives		Guanidinoacetic acid	guanidinoacetic acid	HMDB0000128	Plasma	T/U	Metabolic Architecture of Acute Exercise Response in Middle-Aged Adults in the Community		0.118601		0.00316329	Benjamini-Hochberg	Higher with higher VO2max	Multiple linear regression adjusted for: age, sex, systolic blood pressure, diabetes, hypertension treatment status, smoking, prevalent CVD
Organic compounds	Organic acids and derivatives	Carboxylic acids and derivatives	Amino acids, peptides and analogues	Alpha amino acids and derivatives		Homoarginine	homoarginine	HMDB0000670	Plasma	T/U	Metabolic Architecture of Acute Exercise Response in Middle-Aged Adults in the Community		-0.130511		0.00112785	Benjamini-Hochberg	Lower with higher VO2max	Multiple linear regression adjusted for: age, sex, systolic blood pressure, diabetes, hypertension treatment status, smoking, prevalent CVD
Organic compounds	Organic acids and derivatives	Carboxylic acids and derivatives	Amino acids, peptides and analogues	Alpha amino acids and derivatives		Homocitrulline	homocitrulline	HMDB0000679	Plasma	T/U	Metabolic Architecture of Acute Exercise Response in Middle-Aged Adults in the Community		0.107139		0.00593047	Benjamini-Hochberg	Higher with higher VO2max	Multiple linear regression adjusted for: age, sex, systolic blood pressure, diabetes, hypertension treatment status, smoking, prevalent CVD
Organic compounds	Organic acids and derivatives	Carboxylic acids and derivatives	Amino acids, peptides and analogues	Alpha amino acids and derivatives		Lysine	lysine	HMDB0000182	Plasma	T/U	Metabolic Architecture of Acute Exercise Response in Middle-Aged Adults in the Community		-0.111612		0.00370258	Benjamini-Hochberg	Lower with higher VO2max	Multiple linear regression adjusted for: age, sex, systolic blood pressure, diabetes, hypertension treatment status, smoking, prevalent CVD
Organic compounds	Organic acids and derivatives	Carboxylic acids and derivatives	Amino acids, peptides and analogues	Alpha amino acids and derivatives		Lysine	Lysine	N/A	Plasma	U	Metabolic modulation predicts heart failure tests performance		-0.273	0.0007			Lower with higher VO2max	Unadjusted multiple regression using standard least squares
Organic compounds	Organic acids and derivatives	Carboxylic acids and derivatives	Amino acids, peptides and analogues	Alpha amino acids and derivatives		Lysine	Lysine	N/A	Plasma	T (AQ)	Plasma Metabolite Profiles in Response to Chronic Exercise		-0.19		0.021	Bonferroni	Lower with higher VO2max	Multiple linear regression adjusted for age, sex, baseline cardiovascular risk factor to detect association between change in metabolites and change in VO2peak
Organic compounds	Organic acids and derivatives	Carboxylic acids and derivatives	Amino acids, peptides and analogues	Alpha amino acids and derivatives		N6-acetyl-L-lysine	N6-Acetyl-L-lysine	HMDB00206	Plasma	U/ST	Molecular Choreography of Acute Exercise		-4.66081		0.0267194	Benjamini-Hochberg	Lower with higher VO2max	Multiple linear regression adjusted for age, sex, ethnicity/race, batch information and percentage of body fat
Organic compounds	Organic acids and derivatives	Carboxylic acids and derivatives	Amino acids, peptides and analogues	Alpha amino acids and derivatives		N6,N6,N6-trimethyl-L-lysine	N6,N6,N6-Trimethyl-L-lysine	HMDB01325	Plasma	U/ST	Molecular Choreography of Acute Exercise		0.505389		0.0495253	Benjamini-Hochberg	Higher with higher VO2max	Multiple linear regression adjusted for age, sex, ethnicity/race, batch information and percentage of body fat
Organic compounds	Organic acids and derivatives	Carboxylic acids and derivatives	Amino acids, peptides and analogues	Alpha amino acids and derivatives		Ornithine	ornithine	HMDB0000214	Plasma	T/U	Metabolic Architecture of Acute Exercise Response in Middle-Aged Adults in the Community		-0.144651		0.000174398	Benjamini-Hochberg	Lower with higher VO2max	Multiple linear regression adjusted for: age, sex, systolic blood pressure, diabetes, hypertension treatment status, smoking, prevalent CVD
Organic compounds	Organic acids and derivatives	Carboxylic acids and derivatives	Amino acids, peptides and analogues	Alpha amino acids and derivatives		Ornithine	Ornithine	HMDB03374	Plasma	U/ST	Molecular Choreography of Acute Exercise		-2.838		0.0420887	Benjamini-Hochberg	Lower with higher VO2max	Multiple linear regression adjusted for age, sex, ethnicity/race, batch information and percentage of body fat
Organic compounds	Organic acids and derivatives	Carboxylic acids and derivatives	Amino acids, peptides and analogues	Alpha amino acids and derivatives		Ornithine	Ornithine	N/A	Plasma	T (AQ)	Plasma Metabolite Profiles in Response to Chronic Exercise		-0.22		0.00978	Bonferroni	Lower with higher VO2max	Multiple linear regression adjusted for age, sex, baseline cardiovascular risk factor to detect association between change in metabolites and change in VO2peak
Organic compounds	Organic acids and derivatives	Carboxylic acids and derivatives	Amino acids, peptides and analogues	Alpha amino acids and derivatives		Pipecolic acid	pipecolic acid	HMDB0000716	Plasma	T/U	Metabolic Architecture of Acute Exercise Response in Middle-Aged Adults in the Community		0.081782		0.031337	Benjamini-Hochberg	Higher with higher VO2max	Multiple linear regression adjusted for: age, sex, systolic blood pressure, diabetes, hypertension treatment status, smoking, prevalent CVD
Organic compounds	Organic acids and derivatives	Carboxylic acids and derivatives	Amino acids, peptides and analogues	Alpha amino acids and derivatives		Pyroglutamic acid	Pyroglutamic Acid	N/A	Plasma	T (AQ)	Plasma Metabolite Profiles in Response to Chronic Exercise		0.23		0.00441	Bonferroni	Higher with higher VO2max	Multiple linear regression adjusted for age, sex, baseline cardiovascular risk factor to detect association between change in metabolites and change in VO2peak
Organic compounds	Organic acids and derivatives	Carboxylic acids and derivatives	Amino acids, peptides and analogues	Alpha amino acids and derivatives		Pyroglutamic acid	pyroglutamic acid	HMDB0000267	Plasma	T/U	Metabolic Architecture of Acute Exercise Response in Middle-Aged Adults in the Community		-0.0906092		0.0218932	Benjamini-Hochberg	Lower with higher VO2max	Multiple linear regression adjusted for: age, sex, systolic blood pressure, diabetes, hypertension treatment status, smoking, prevalent CVD
Organic compounds	Organic acids and derivatives	Carboxylic acids and derivatives	Amino acids, peptides and analogues	Alpha amino acids and derivatives		Tryptophan betaine	Tryptophan betaine(1)	HMDB61115	Plasma	U/ST	Molecular Choreography of Acute Exercise		1.14942		0.0237878	Benjamini-Hochberg	Higher with higher VO2max	Multiple linear regression adjusted for age, sex, ethnicity/race, batch information and percentage of body fat
Organic compounds	Organic acids and derivatives	Carboxylic acids and derivatives	Amino acids, peptides and analogues	Arginines and derivatives		Asymmetric dimethyl arginine/symmetric dimethyl arginine	ADMA/SDMA	N/A	Plasma	T (AQ)	Plasma Metabolite Profiles in Response to Chronic Exercise		-0.22		0.0123	Bonferroni	Lower with higher VO2max	Multiple linear regression adjusted for age, sex, baseline cardiovascular risk factor to detect association between change in metabolites and change in VO2peak
Organic compounds	Organic acids and derivatives	Carboxylic acids and derivatives	Amino acids, peptides and analogues	Arginines and derivatives		N-methylarginine	NMMA	N/A	Plasma	T (AQ)	Plasma Metabolite Profiles in Response to Chronic Exercise		-0.22		0.0108	Bonferroni	Lower with higher VO2max	Multiple linear regression adjusted for age, sex, baseline cardiovascular risk factor to detect association between change in metabolites and change in VO2peak
Organic compounds	Organic acids and derivatives	Carboxylic acids and derivatives	Amino acids, peptides and analogues	Arginines and derivatives		N2-(carboxyethyl)-L-arginine	N2-(Carboxyethyl)-L-Arginine	N/A	Plasma	U/ST	Molecular Choreography of Acute Exercise		-1.98647		0.0300708	Benjamini-Hochberg	Lower with higher VO2max	Multiple linear regression adjusted for age, sex, ethnicity/race, batch information and percentage of body fat
Organic compounds	Organic acids and derivatives	Carboxylic acids and derivatives	Amino acids, peptides and analogues	Arginines and derivatives		Symmetric dimethylarginine	Symmetric dimethylarginine	HMDB01539	Plasma	U/ST	Molecular Choreography of Acute Exercise		-2.07735		0.0475579	Benjamini-Hochberg	Lower with higher VO2max	Multiple linear regression adjusted for age, sex, ethnicity/race, batch information and percentage of body fat
Organic compounds	Organic acids and derivatives	Carboxylic acids and derivatives	Amino acids, peptides and analogues	Asparagines and derivatives		Asparagine	asparagine	HMDB0000168	Plasma	T/U	Metabolic Architecture of Acute Exercise Response in Middle-Aged Adults in the Community		0.114412		0.00276317	Benjamini-Hochberg	Higher with higher VO2max	Multiple linear regression adjusted for: age, sex, systolic blood pressure, diabetes, hypertension treatment status, smoking, prevalent CVD
Organic compounds	Organic acids and derivatives	Carboxylic acids and derivatives	Amino acids, peptides and analogues	Asparagines and derivatives		Asparagine (L-asparagine)	L-Asparagine	HMDB00168	Plasma	U/ST	Molecular Choreography of Acute Exercise		9.9161		0.00025608	Benjamini-Hochberg	Higher with higher VO2max	Multiple linear regression adjusted for age, sex, ethnicity/race, batch information and percentage of body fat
Organic compounds	Organic acids and derivatives	Carboxylic acids and derivatives	Amino acids, peptides and analogues	Cysteines and derivatives		L-cysteine	L-Cysteine	HMDB00574	Plasma	U/ST	Molecular Choreography of Acute Exercise		0.366938		0.0300708	Benjamini-Hochberg	Higher with higher VO2max	Multiple linear regression adjusted for age, sex, ethnicity/race, batch information and percentage of body fat
Organic compounds	Organic acids and derivatives	Carboxylic acids and derivatives	Amino acids, peptides and analogues	Cysteines and derivatives		S-allylcysteine	S-Allylcysteine	HMDB34323	Plasma	U/ST	Molecular Choreography of Acute Exercise		0.00941805		0.00623722	Benjamini-Hochberg	Higher with higher VO2max	Multiple linear regression adjusted for age, sex, ethnicity/race, batch information and percentage of body fat
Organic compounds	Organic acids and derivatives	Carboxylic acids and derivatives	Amino acids, peptides and analogues	Dipeptides		Cysteinylglycine	Cysteinylglycine	HMDB00078	Plasma	U/ST	Molecular Choreography of Acute Exercise		-0.0434422		0.0487212	Benjamini-Hochberg	Lower with higher VO2max	Multiple linear regression adjusted for age, sex, ethnicity/race, batch information and percentage of body fat
Organic compounds	Organic acids and derivatives	Carboxylic acids and derivatives	Amino acids, peptides and analogues	Dipeptides		Cysteinylglycine disulfide (L-cysteinylglycine disulfide)	L-Cysteinylglycine disulfide	HMDB00709	Plasma	U/ST	Molecular Choreography of Acute Exercise		-2.8432		0.0449106	Benjamini-Hochberg	Lower with higher VO2max	Multiple linear regression adjusted for age, sex, ethnicity/race, batch information and percentage of body fat
Organic compounds	Organic acids and derivatives	Carboxylic acids and derivatives	Amino acids, peptides and analogues	Dipeptides		Cysteinylglycine-oxidized	cys-gly-oxidized	N/A	Plasma	T/U	Metabolic Architecture of Acute Exercise Response in Middle-Aged Adults in the Community		0.129865		0.000989355	Benjamini-Hochberg	Higher with higher VO2max	Multiple linear regression adjusted for: age, sex, systolic blood pressure, diabetes, hypertension treatment status, smoking, prevalent CVD
Organic compounds	Organic acids and derivatives	Carboxylic acids and derivatives	Amino acids, peptides and analogues	Dipeptides		L-α-glutamyl-L-lysine	L-α-glutamyl-L-lysine	HMDB0004207	Plasma	T/U	Metabolic Architecture of Acute Exercise Response in Middle-Aged Adults in the Community		-0.0855969		0.0259184	Benjamini-Hochberg	Lower with higher VO2max	Multiple linear regression adjusted for: age, sex, systolic blood pressure, diabetes, hypertension treatment status, smoking, prevalent CVD
Organic compounds	Organic acids and derivatives	Carboxylic acids and derivatives	Amino acids, peptides and analogues	Dipeptides		γ-glutamyl glutamine	gamma-Glutamyl glutamine	HMDB11738	Plasma	U/ST	Molecular Choreography of Acute Exercise		5.37077		0.00877965	Benjamini-Hochberg	Higher with higher VO2max	Multiple linear regression adjusted for age, sex, ethnicity/race, batch information and percentage of body fat
Organic compounds	Organic acids and derivatives	Carboxylic acids and derivatives	Amino acids, peptides and analogues	Dipeptides		γ-glutamyl histidine	gamma-Glutamyl histidine	HMDB29151	Plasma	U/ST	Molecular Choreography of Acute Exercise		0.712424		0.00491153	Benjamini-Hochberg	Higher with higher VO2max	Multiple linear regression adjusted for age, sex, ethnicity/race, batch information and percentage of body fat
Organic compounds	Organic acids and derivatives	Carboxylic acids and derivatives	Amino acids, peptides and analogues	Dipeptides		γ-glutamyl ornithine	gamma-Glutamyl ornithine	HMDB02248	Plasma	U/ST	Molecular Choreography of Acute Exercise		-1.84762		0.029544	Benjamini-Hochberg	Lower with higher VO2max	Multiple linear regression adjusted for age, sex, ethnicity/race, batch information and percentage of body fat
Organic compounds	Organic acids and derivatives	Carboxylic acids and derivatives	Amino acids, peptides and analogues	Dipeptides		γ-glutamyl threonine	gamma-Glutamyl threonine(1)	HMDB29159	Plasma	U/ST	Molecular Choreography of Acute Exercise		-1.67169		0.023923	Benjamini-Hochberg	Lower with higher VO2max	Multiple linear regression adjusted for age, sex, ethnicity/race, batch information and percentage of body fat
Organic compounds	Organic acids and derivatives	Carboxylic acids and derivatives	Amino acids, peptides and analogues	Glutamic acids and derivatives		Glutamate	Glutamate	N/A	Plasma	T (AQ)	Plasma Metabolite Profiles in Response to Chronic Exercise		-0.24		0.0072	Bonferroni	Lower with higher VO2max	Multiple linear regression adjusted for age, sex, baseline cardiovascular risk factor to detect association between change in metabolites and change in VO2peak
Organic compounds	Organic acids and derivatives	Carboxylic acids and derivatives	Amino acids, peptides and analogues	Glutamic acids and derivatives		N-acetyl-L-glutamic acid	N-Acetyl-L-Glutamic Acid	N/A	Plasma	T (AQ)	Plasma Metabolite Profiles in Response to Chronic Exercise		-0.3		0.00052	Bonferroni	Lower with higher VO2max	Multiple linear regression adjusted for age, sex, baseline cardiovascular risk factor to detect association between change in metabolites and change in VO2peak
Organic compounds	Organic acids and derivatives	Carboxylic acids and derivatives	Amino acids, peptides and analogues	Glutamine and derivatives		γ-glutamyl glutamic acid	gamma-Glutamyl glutamic acid	HMDB11737	Plasma	U/ST	Molecular Choreography of Acute Exercise		1.18015		0.00355485	Benjamini-Hochberg	Higher with higher VO2max	Multiple linear regression adjusted for age, sex, ethnicity/race, batch information and percentage of body fat
Organic compounds	Organic acids and derivatives	Carboxylic acids and derivatives	Amino acids, peptides and analogues	Glycosyl-amino acids		Galactosylhydroxylysine	Galactosyl hydroxylysine	HMDB00600	Plasma	U/ST	Molecular Choreography of Acute Exercise		3.68534		0.000140964	Benjamini-Hochberg	Higher with higher VO2max	Multiple linear regression adjusted for age, sex, ethnicity/race, batch information and percentage of body fat
Organic compounds	Organic acids and derivatives	Carboxylic acids and derivatives	Amino acids, peptides and analogues	Histidine and derivatives		Histidine	Histidine	N/A	Plasma	T (AQ)	Plasma Metabolite Profiles in Response to Chronic Exercise		-0.22		0.0111	Bonferroni	Lower with higher VO2max	Multiple linear regression adjusted for age, sex, baseline cardiovascular risk factor to detect association between change in metabolites and change in VO2peak
Organic compounds	Organic acids and derivatives	Carboxylic acids and derivatives	Amino acids, peptides and analogues	Histidine and derivatives		Histidine (L-histidine)	L-Histidine	HMDB00177	Plasma	U/ST	Molecular Choreography of Acute Exercise		7.80682		0.0420887	Benjamini-Hochberg	Higher with higher VO2max	Multiple linear regression adjusted for age, sex, ethnicity/race, batch information and percentage of body fat
Organic compounds	Organic acids and derivatives	Carboxylic acids and derivatives	Amino acids, peptides and analogues	Histidine and derivatives		N-(1-deoxy-1-fructosyl)methionine	N-(1-Deoxy-1-fructosyl)methionine	HMDB37841	Plasma	U/ST	Molecular Choreography of Acute Exercise		0.0873023		0.0139039	Benjamini-Hochberg	Higher with higher VO2max	Multiple linear regression adjusted for age, sex, ethnicity/race, batch information and percentage of body fat
Organic compounds	Organic acids and derivatives	Carboxylic acids and derivatives	Amino acids, peptides and analogues	Histidine and derivatives		N-acetyl-methylhistidine	N-Acetyl-methylhistidine	N/A	Plasma	U/ST	Molecular Choreography of Acute Exercise		-1.54696		0.04775	Benjamini-Hochberg	Lower with higher VO2max	Multiple linear regression adjusted for age, sex, ethnicity/race, batch information and percentage of body fat
Organic compounds	Organic acids and derivatives	Carboxylic acids and derivatives	Amino acids, peptides and analogues	Isoleucines and derivatives		Isoleucine	isoleucine	HMDB0000172	Plasma	T/U	Metabolic Architecture of Acute Exercise Response in Middle-Aged Adults in the Community		-0.157111		0.000749462	Benjamini-Hochberg	Lower with higher VO2max	Multiple linear regression adjusted for: age, sex, systolic blood pressure, diabetes, hypertension treatment status, smoking, prevalent CVD
Organic compounds	Organic acids and derivatives	Carboxylic acids and derivatives	Amino acids, peptides and analogues	Isoleucines and derivatives		Isoleucine	Isoleucine	N/A	Plasma	T (AQ)	Plasma Metabolite Profiles in Response to Chronic Exercise		-0.34		9.56e-05	Bonferroni	Lower with higher VO2max	Multiple linear regression adjusted for age, sex, baseline cardiovascular risk factor to detect association between change in metabolites and change in VO2peak
Organic compounds	Organic acids and derivatives	Carboxylic acids and derivatives	Amino acids, peptides and analogues	L-cysteine-S-conjugates		Cystine	cystine	HMDB0000192	Plasma	T/U	Metabolic Architecture of Acute Exercise Response in Middle-Aged Adults in the Community		-0.242616		6.82469e-10	Benjamini-Hochberg	Lower with higher VO2max	Multiple linear regression adjusted for: age, sex, systolic blood pressure, diabetes, hypertension treatment status, smoking, prevalent CVD
Organic compounds	Organic acids and derivatives	Carboxylic acids and derivatives	Amino acids, peptides and analogues	Leucines and derivatives		Leucine	leucine	HMDB0000687	Plasma	T/U	Metabolic Architecture of Acute Exercise Response in Middle-Aged Adults in the Community		-0.119805		0.0110725	Benjamini-Hochberg	Lower with higher VO2max	Multiple linear regression adjusted for: age, sex, systolic blood pressure, diabetes, hypertension treatment status, smoking, prevalent CVD
Organic compounds	Organic acids and derivatives	Carboxylic acids and derivatives	Amino acids, peptides and analogues	Leucines and derivatives		Leucine	Leucine	N/A	Plasma	T (AQ)	Plasma Metabolite Profiles in Response to Chronic Exercise		-0.33		0.00016	Bonferroni	Lower with higher VO2max	Multiple linear regression adjusted for age, sex, baseline cardiovascular risk factor to detect association between change in metabolites and change in VO2peak
Organic compounds	Organic acids and derivatives	Carboxylic acids and derivatives	Amino acids, peptides and analogues	Methionine and derivatives		Methionine	Methionine	N/A	Plasma	T (AQ)	Plasma Metabolite Profiles in Response to Chronic Exercise		-0.21		0.0139	Bonferroni	Lower with higher VO2max	Multiple linear regression adjusted for age, sex, baseline cardiovascular risk factor to detect association between change in metabolites and change in VO2peak
Organic compounds	Organic acids and derivatives	Carboxylic acids and derivatives	Amino acids, peptides and analogues	Methionine and derivatives		Methionine	Methionine	N/A	Plasma	U	Metabolic modulation predicts heart failure tests performance		0.592	0.0001			Higher with higher VO2max	Unadjusted multiple regression using standard least squares
Organic compounds	Organic acids and derivatives	Carboxylic acids and derivatives	Amino acids, peptides and analogues	Methionine and derivatives		N-(1-deoxy-1-fructosyl)valine	N-(1-Deoxy-1-fructosyl)valine	HMDB37844	Plasma	U/ST	Molecular Choreography of Acute Exercise		0.030383		0.0273388	Benjamini-Hochberg	Higher with higher VO2max	Multiple linear regression adjusted for age, sex, ethnicity/race, batch information and percentage of body fat
Organic compounds	Organic acids and derivatives	Carboxylic acids and derivatives	Amino acids, peptides and analogues	Methionine and derivatives		N-acetyl-L-methionine	N-Acetyl-L-methionine	HMDB11745	Plasma	U/ST	Molecular Choreography of Acute Exercise		5.30534		0.00720827	Benjamini-Hochberg	Higher with higher VO2max	Multiple linear regression adjusted for age, sex, ethnicity/race, batch information and percentage of body fat
Organic compounds	Organic acids and derivatives	Carboxylic acids and derivatives	Amino acids, peptides and analogues	N-acyl-alpha amino acids		Acetylglycine	acetylglycine	HMDB0000532	Plasma	T/U	Metabolic Architecture of Acute Exercise Response in Middle-Aged Adults in the Community		0.185878		2.61242e-06	Benjamini-Hochberg	Higher with higher VO2max	Multiple linear regression adjusted for: age, sex, systolic blood pressure, diabetes, hypertension treatment status, smoking, prevalent CVD
Organic compounds	Organic acids and derivatives	Carboxylic acids and derivatives	Amino acids, peptides and analogues	N-acyl-alpha amino acids		Acetylglycine	Acetylglycine	HMDB00532	Plasma	U/ST	Molecular Choreography of Acute Exercise		1.46714		0.0244872	Benjamini-Hochberg	Higher with higher VO2max	Multiple linear regression adjusted for age, sex, ethnicity/race, batch information and percentage of body fat
Organic compounds	Organic acids and derivatives	Carboxylic acids and derivatives	Amino acids, peptides and analogues	N-acyl-alpha amino acids		Cinnamoylglycine	cinnamoylglycine	HMDB0011621	Plasma	T/U	Metabolic Architecture of Acute Exercise Response in Middle-Aged Adults in the Community		0.229813		4.29924e-09	Benjamini-Hochberg	Higher with higher VO2max	Multiple linear regression adjusted for: age, sex, systolic blood pressure, diabetes, hypertension treatment status, smoking, prevalent CVD, measured with HILIC
Organic compounds	Organic acids and derivatives	Carboxylic acids and derivatives	Amino acids, peptides and analogues	N-acyl-alpha amino acids		Cinnamoylglycine	Cinnamoylglycine	HMDB11621	Plasma	U/ST	Molecular Choreography of Acute Exercise		-0.746194		0.0167489	Benjamini-Hochberg	Lower with higher VO2max	Multiple linear regression adjusted for age, sex, ethnicity/race, batch information and percentage of body fat
Organic compounds	Organic acids and derivatives	Carboxylic acids and derivatives	Amino acids, peptides and analogues	N-acyl-alpha amino acids		N-acetylornithine	N-acetylornithine	HMDB0003357	Plasma	T/U	Metabolic Architecture of Acute Exercise Response in Middle-Aged Adults in the Community		0.120855		0.00152245	Benjamini-Hochberg	Higher with higher VO2max	Multiple linear regression adjusted for: age, sex, systolic blood pressure, diabetes, hypertension treatment status, smoking, prevalent CVD
Organic compounds	Organic acids and derivatives	Carboxylic acids and derivatives	Amino acids, peptides and analogues	N-acyl-alpha amino acids		N-acetylserine	N-acetylserine	HMDB0002931	Plasma	T/U	Metabolic Architecture of Acute Exercise Response in Middle-Aged Adults in the Community		-0.125813		0.00115476	Benjamini-Hochberg	Lower with higher VO2max	Multiple linear regression adjusted for: age, sex, systolic blood pressure, diabetes, hypertension treatment status, smoking, prevalent CVD
Organic compounds	Organic acids and derivatives	Carboxylic acids and derivatives	Amino acids, peptides and analogues	Peptides		Glutathione Reduced	Glutathione Reduced	N/A	Plasma	T (AQ)	Plasma Metabolite Profiles in Response to Chronic Exercise		0.18		0.0349	Bonferroni	Higher with higher VO2max	Multiple linear regression adjusted for age, sex, baseline cardiovascular risk factor to detect association between change in metabolites and change in VO2peak
Organic compounds	Organic acids and derivatives	Carboxylic acids and derivatives	Amino acids, peptides and analogues	Phenylalanines and derivatives		Phenylalanine	Phenylalanine	N/A	Serum	T (AQ)	Metabolomics Approach in the Investigation of Metabolic Changes in Obese Men after 24 Weeks of Combined Training	0.43		<0.05			Higher with higher VO2max	Pearson correlation between metabolites and change in VO2peak
Organic compounds	Organic acids and derivatives	Carboxylic acids and derivatives	Amino acids, peptides and analogues	Phenylalanines and derivatives		Phenylalanine	phenylalanine	HMDB0000159	Plasma	T/U	Metabolic Architecture of Acute Exercise Response in Middle-Aged Adults in the Community		-0.160842		0.000171003	Benjamini-Hochberg	Lower with higher VO2max	Multiple linear regression adjusted for: age, sex, systolic blood pressure, diabetes, hypertension treatment status, smoking, prevalent CVD
Organic compounds	Organic acids and derivatives	Carboxylic acids and derivatives	Amino acids, peptides and analogues	Phenylalanines and derivatives		Thyroxine	thyroxine	HMDB0000248	Plasma	T/U	Metabolic Architecture of Acute Exercise Response in Middle-Aged Adults in the Community		-0.171438		5.42303e-06	Benjamini-Hochberg	Lower with higher VO2max	Multiple linear regression adjusted for: age, sex, systolic blood pressure, diabetes, hypertension treatment status, smoking, prevalent CVD
Organic compounds	Organic acids and derivatives	Carboxylic acids and derivatives	Amino acids, peptides and analogues	Phenylalanines and derivatives		Thyroxine	Thyroxine	N/A	Plasma	T (AQ)	Plasma Metabolite Profiles in Response to Chronic Exercise		-0.21		0.0126	Bonferroni	Lower with higher VO2max	Multiple linear regression adjusted for age, sex, baseline cardiovascular risk factor to detect association between change in metabolites and change in VO2peak
Organic compounds	Organic acids and derivatives	Carboxylic acids and derivatives	Amino acids, peptides and analogues	Prolines and derivatives		Betonicine	Betonicine	HMDB29412	Plasma	U/ST	Molecular Choreography of Acute Exercise		2.23996		0.0128641	Benjamini-Hochberg	Higher with higher VO2max	Multiple linear regression adjusted for age, sex, ethnicity/race, batch information and percentage of body fat
Organic compounds	Organic acids and derivatives	Carboxylic acids and derivatives	Amino acids, peptides and analogues	Prolines and derivatives		Cis/trans-hydroxyproline	cis/trans-Hydroxyproline	N/A	Plasma	T (AQ)	Plasma Metabolite Profiles in Response to Chronic Exercise		-0.17		0.0468	Bonferroni	Lower with higher VO2max	Multiple linear regression adjusted for age, sex, baseline cardiovascular risk factor to detect association between change in metabolites and change in VO2peak
Organic compounds	Organic acids and derivatives	Carboxylic acids and derivatives	Amino acids, peptides and analogues	Prolines and derivatives		N-methylproline	N-Methylproline	N/A	Plasma	U/ST	Molecular Choreography of Acute Exercise		2.17128		0.0011465	Benjamini-Hochberg	Higher with higher VO2max	Multiple linear regression adjusted for age, sex, ethnicity/race, batch information and percentage of body fat
Organic compounds	Organic acids and derivatives	Carboxylic acids and derivatives	Amino acids, peptides and analogues	Prolines and derivatives		Proline	proline	HMDB0000162	Plasma	T/U	Metabolic Architecture of Acute Exercise Response in Middle-Aged Adults in the Community		-0.164998		5.33783e-05	Benjamini-Hochberg	Lower with higher VO2max	Multiple linear regression adjusted for: age, sex, systolic blood pressure, diabetes, hypertension treatment status, smoking, prevalent CVD
Organic compounds	Organic acids and derivatives	Carboxylic acids and derivatives	Amino acids, peptides and analogues	Prolines and derivatives		Proline	Proline	N/A	Plasma	T (AQ)	Plasma Metabolite Profiles in Response to Chronic Exercise		-0.28		0.00154	Bonferroni	Lower with higher VO2max	Multiple linear regression adjusted for age, sex, baseline cardiovascular risk factor to detect association between change in metabolites and change in VO2peak
Organic compounds	Organic acids and derivatives	Carboxylic acids and derivatives	Amino acids, peptides and analogues	Prolines and derivatives		Proline betaine	proline betaine	HMDB0004827	Plasma	T/U	Metabolic Architecture of Acute Exercise Response in Middle-Aged Adults in the Community		0.0815802		0.0342654	Benjamini-Hochberg	Higher with higher VO2max	Multiple linear regression adjusted for: age, sex, systolic blood pressure, diabetes, hypertension treatment status, smoking, prevalent CVD
Organic compounds	Organic acids and derivatives	Carboxylic acids and derivatives	Amino acids, peptides and analogues	Serines and derivatives		L-Serine	L-Serine	HMDB00187	Plasma	U/ST	Molecular Choreography of Acute Exercise		0.0405438		0.0395141	Benjamini-Hochberg	Higher with higher VO2max	Multiple linear regression adjusted for age, sex, ethnicity/race, batch information and percentage of body fat
Organic compounds	Organic acids and derivatives	Carboxylic acids and derivatives	Amino acids, peptides and analogues	Serines and derivatives		Serine	Serine	N/A	Plasma	U	Metabolic modulation predicts heart failure tests performance		-0.292	0.0001			Lower with higher VO2max	Unadjusted multiple regression using standard least squares
Organic compounds	Organic acids and derivatives	Carboxylic acids and derivatives	Amino acids, peptides and analogues	Tyrosine and derivatives		3-methoxytyrosine	3-Methoxytyrosine	N/A	Plasma	T (AQ)	Metabolic profiles in heart failure due to non-ischemic cardiomyopathy at rest and under exercise		0.85	0.0003			Lower with higher VO2max	ANOVA adjusted for heart condition, sampling time, age and BMI
Organic compounds	Organic acids and derivatives	Carboxylic acids and derivatives	Amino acids, peptides and analogues	Tyrosine and derivatives		N-(1-deoxy-1-fructosyl)tyrosine	N-(1-Deoxy-1-fructosyl)tyrosine	HMDB37845	Plasma	U/ST	Molecular Choreography of Acute Exercise		0.870139		0.0100557	Benjamini-Hochberg	Higher with higher VO2max	Multiple linear regression adjusted for age, sex, ethnicity/race, batch information and percentage of body fat
Organic compounds	Organic acids and derivatives	Carboxylic acids and derivatives	Amino acids, peptides and analogues	Tyrosine and derivatives		Tyrosine	Tyrosine	N/A	Serum	T (AQ)	Metabolomics Approach in the Investigation of Metabolic Changes in Obese Men after 24 Weeks of Combined Training	0.62		<0.05			Higher with higher VO2max	Pearson correlation between metabolites and change in VO2peak
Organic compounds	Organic acids and derivatives	Carboxylic acids and derivatives	Amino acids, peptides and analogues	Tyrosine and derivatives		Tyrosine	tyrosine	HMDB0000158	Plasma	T/U	Metabolic Architecture of Acute Exercise Response in Middle-Aged Adults in the Community		-0.211035		6.05484e-08	Benjamini-Hochberg	Lower with higher VO2max	Multiple linear regression adjusted for: age, sex, systolic blood pressure, diabetes, hypertension treatment status, smoking, prevalent CVD
Organic compounds	Organic acids and derivatives	Carboxylic acids and derivatives	Amino acids, peptides and analogues	Tyrosine and derivatives		Tyrosine	Tyrosine	N/A	Plasma	T (AQ)	Plasma Metabolite Profiles in Response to Chronic Exercise		-0.25		0.00375	Bonferroni	Lower with higher VO2max	Multiple linear regression adjusted for age, sex, baseline cardiovascular risk factor to detect association between change in metabolites and change in VO2peak
Organic compounds	Organic acids and derivatives	Carboxylic acids and derivatives	Amino acids, peptides and analogues	Valines and derivatives		Valine	Valine	N/A	Plasma	T (AQ)	Plasma Metabolite Profiles in Response to Chronic Exercise		-0.21		0.0193	Bonferroni	Lower with higher VO2max	Multiple linear regression adjusted for age, sex, baseline cardiovascular risk factor to detect association between change in metabolites and change in VO2peak
Organic compounds	Organic acids and derivatives	Carboxylic acids and derivatives	Dicarboxylic acids and derivatives	Dicarboxylic acids and derivatives		Malonate	malonate	HMDB0000691	Plasma	T/U	Metabolic Architecture of Acute Exercise Response in Middle-Aged Adults in the Community		0.0756689		0.0481187	Benjamini-Hochberg	Higher with higher VO2max	Multiple linear regression adjusted for: age, sex, systolic blood pressure, diabetes, hypertension treatment status, smoking, prevalent CVD
Organic compounds	Organic acids and derivatives	Carboxylic acids and derivatives	Dicarboxylic acids and derivatives	Dicarboxylic acids and derivatives		Succinate	succinate	HMDB0000254	Plasma	T/U	Metabolic Architecture of Acute Exercise Response in Middle-Aged Adults in the Community		0.0827227		0.0348964	Benjamini-Hochberg	Higher with higher VO2max	Multiple linear regression adjusted for: age, sex, systolic blood pressure, diabetes, hypertension treatment status, smoking, prevalent CVD
Organic compounds	Organic acids and derivatives	Carboxylic acids and derivatives	Tricarboxylic acids and derivatives	Tricarboxylic acids and derivatives		Cis-aconitate	cis-aconitate	N/A	Serum	U	Runners' metabolomic changes following marathon	-0.679		<0.05			Lower with higher VO2max	Spearman correlation between metabolite and VO2peak
Organic compounds	Organic acids and derivatives	Hydroxy acids and derivatives	Alpha hydroxy acids and derivatives	Alpha hydroxy acids and derivatives		2-hydroxyisobutyrate	2-hydroxyisobutyrate	N/A	Serum	U	Identification of serum analytes and metabolites associated with aerobic capacity		13.1 ± 3.5	0.0004	0.02	Q-value	Higher with higher VO2max	Multiple linear regression adjusted for sex
Organic compounds	Organic acids and derivatives	Hydroxy acids and derivatives	Alpha hydroxy acids and derivatives	Alpha hydroxy acids and derivatives		Glycolic acid	Glycolic acid	N/A	Plasma	U	Metabolic modulation predicts heart failure tests performance		-0.21	0.0067			Lower with higher VO2max	Unadjusted multiple regression using standard least squares
Organic compounds	Organic acids and derivatives	Hydroxy acids and derivatives	Alpha hydroxy acids and derivatives	Alpha hydroxy acids and derivatives		Lactate	lactate	HMDB0000190	Plasma	T/U	Metabolic Architecture of Acute Exercise Response in Middle-Aged Adults in the Community		-0.152356		0.000445697	Benjamini-Hochberg	Lower with higher VO2max	Multiple linear regression adjusted for: age, sex, systolic blood pressure, diabetes, hypertension treatment status, smoking, prevalent CVD
Organic compounds	Organic acids and derivatives	Hydroxy acids and derivatives	Alpha hydroxy acids and derivatives	Alpha hydroxy acids and derivatives		Lactic acid	Lactic acid	N/A	Plasma	U	Metabolic modulation predicts heart failure tests performance		-0.357	0.0001			Lower with higher VO2max	Unadjusted multiple regression using standard least squares
Organic compounds	Organic acids and derivatives	Hydroxy acids and derivatives	Beta hydroxy acids and derivatives	Beta hydroxy acids and derivatives		3-hydroxybuturate	3-hydroxybuturate	N/A	Serum	T (AQ)	Associations of Aerobic Fitness and Maximal Muscular Strength With Metabolites in Young Men		-0.01343		9.167e-05	Bonferroni	Lower with higher VO2max	Multiple linear regression analysis of the age-adjusted and body fat percentage– adjusted association of aerobic fitness with serum metabolome measures
Organic compounds	Organic acids and derivatives	Hydroxy acids and derivatives	Beta hydroxy acids and derivatives	Beta hydroxy acids and derivatives		3-hydroxyisobutyrate	3-HIB (3-Hydroxyisobutyrate)	N/A	Serum	T (AQ)	Altered metabolomic profiling of overweight and obese adolescents after combined training is associated with reduced insulin resistance	0.566		<0.001			Higher with higher VO2max	Pearson correlation between change in metabolite and change in VO2peak, unadjusted
Organic compounds	Organic acids and derivatives	Hydroxy acids and derivatives	Beta hydroxy acids and derivatives	Beta hydroxy acids and derivatives		Malate	malate	HMDB0000156	Plasma	T/U	Metabolic Architecture of Acute Exercise Response in Middle-Aged Adults in the Community		0.0803548		0.0420502	Benjamini-Hochberg	Higher with higher VO2max	Multiple linear regression adjusted for: age, sex, systolic blood pressure, diabetes, hypertension treatment status, smoking, prevalent CVD
Organic compounds	Organic acids and derivatives	Hydroxy acids and derivatives	Beta hydroxy acids and derivatives	Beta hydroxy acids and derivatives		Malic acid	Malic Acid	N/A	Plasma	T (AQ)	Plasma Metabolite Profiles in Response to Chronic Exercise		0.24		0.00402	Bonferroni	Higher with higher VO2max	Multiple linear regression adjusted for age, sex, baseline cardiovascular risk factor to detect association between change in metabolites and change in VO2peak
Organic compounds	Organic acids and derivatives	Hydroxy acids and derivatives	Medium-chain hydroxy acids and derivatives	Medium-chain hydroxy acids and derivatives		3-hydroxydecanoate	3-hydroxydecanoate	HMDB0002203	Plasma	T/U	Metabolic Architecture of Acute Exercise Response in Middle-Aged Adults in the Community		0.0911749		0.0188292	Benjamini-Hochberg	Higher with higher VO2max	Multiple linear regression adjusted for: age, sex, systolic blood pressure, diabetes, hypertension treatment status, smoking, prevalent CVD
Organic compounds	Organic acids and derivatives	Hydroxy acids and derivatives	Medium-chain hydroxy acids and derivatives	Medium-chain hydroxy acids and derivatives		3-hydroxyhexanoate	3-hydroxyhexanoate	N/A	Plasma	T/U	Metabolic Architecture of Acute Exercise Response in Middle-Aged Adults in the Community		0.0813314		0.0349918	Benjamini-Hochberg	Higher with higher VO2max	Multiple linear regression adjusted for: age, sex, systolic blood pressure, diabetes, hypertension treatment status, smoking, prevalent CVD
Organic compounds	Organic acids and derivatives	Hydroxy acids and derivatives	Medium-chain hydroxy acids and derivatives	Medium-chain hydroxy acids and derivatives		3-hydroxyoctanoate	3-hydroxyoctanoate	HMDB0001954	Plasma	T/U	Metabolic Architecture of Acute Exercise Response in Middle-Aged Adults in the Community		0.105701		0.00686782	Benjamini-Hochberg	Higher with higher VO2max	Multiple linear regression adjusted for: age, sex, systolic blood pressure, diabetes, hypertension treatment status, smoking, prevalent CVD
Organic compounds	Organic acids and derivatives	Hydroxy acids and derivatives	Medium-chain hydroxy acids and derivatives	Medium-chain hydroxy acids and derivatives		Galactonic acid	galactonic acid	N/A	Serum	U	Runners' metabolomic changes following marathon	-0.474		<0.05			Lower with higher VO2max	Spearman correlation between metabolite and VO2peak
Organic compounds	Organic acids and derivatives	Hydroxy acids and derivatives	Medium-chain hydroxy acids and derivatives	Medium-chain hydroxy acids and derivatives		Hydroxy-decenoic acid	C10:1,OH FA (Hydroxy-decenoic acid)	N/A	Plasma	U/ST	Molecular Choreography of Acute Exercise		-1.17365		0.0311803	Benjamini-Hochberg	Lower with higher VO2max	Multiple linear regression adjusted for age, sex, ethnicity/race, batch information and percentage of body fat
Organic compounds	Organic acids and derivatives	Hydroxy acids and derivatives	Short-chain hydroxy acids and derivatives	Short-chain hydroxy acids and derivatives		2-hydroxyglutarate	2-hydroxyglutarate	HMDB0000694	Plasma	T/U	Metabolic Architecture of Acute Exercise Response in Middle-Aged Adults in the Community		0.128462		0.00110162	Benjamini-Hochberg	Higher with higher VO2max	Multiple linear regression adjusted for: age, sex, systolic blood pressure, diabetes, hypertension treatment status, smoking, prevalent CVD
Organic compounds	Organic acids and derivatives	Keto acids and derivatives	Alpha-keto acids and derivatives	Alpha-keto acids and derivatives		Pyruvate	pyruvate	HMDB0000243	Plasma	T/U	Metabolic Architecture of Acute Exercise Response in Middle-Aged Adults in the Community		-0.11897		0.00380064	Benjamini-Hochberg	Lower with higher VO2max	Multiple linear regression adjusted for: age, sex, systolic blood pressure, diabetes, hypertension treatment status, smoking, prevalent CVD
Organic compounds	Organic acids and derivatives	Keto acids and derivatives	Alpha-keto acids and derivatives	Alpha-keto acids and derivatives		Pyruvic acid	Pyruvic Acid	N/A	Plasma	T (AQ)	Plasma Metabolite Profiles in Response to Chronic Exercise		-0.18		0.0334	Bonferroni	Lower with higher VO2max	Multiple linear regression adjusted for age, sex, baseline cardiovascular risk factor to detect association between change in metabolites and change in VO2peak
Organic compounds	Organic acids and derivatives	Keto acids and derivatives	Gamma-keto acids and derivatives	Gamma-keto acids and derivatives		α-Ketoglutarate	α-Ketoglutarate	N/A	Plasma	T (AQ)	Metabolic profiles in heart failure due to non-ischemic cardiomyopathy at rest and under exercise		0.8	0.0005			Lower with higher VO2max	ANOVA adjusted for heart condition, sampling time, age and BMI
Organic compounds	Organic acids and derivatives	Keto acids and derivatives	Short-chain keto acids and derivatives	Short-chain keto acids and derivatives		2-keto-glutaramic acid	2-Keto-glutaramic acid	HMDB01552	Plasma	U/ST	Molecular Choreography of Acute Exercise		6.46678		0.0287268	Benjamini-Hochberg	Higher with higher VO2max	Multiple linear regression adjusted for age, sex, ethnicity/race, batch information and percentage of body fat
Organic compounds	Organic acids and derivatives	Keto acids and derivatives	Short-chain keto acids and derivatives	Short-chain keto acids and derivatives		2-oxo-5-(3,3-dimethylguanidine-1-yl)pentanoic acid	DMGV	HMDB0240212	Plasma	T/U	Metabolic Architecture of Acute Exercise Response in Middle-Aged Adults in the Community		-0.299927		1.79883e-13	Benjamini-Hochberg	Lower with higher VO2max	Multiple linear regression adjusted for: age, sex, systolic blood pressure, diabetes, hypertension treatment status, smoking, prevalent CVD
Organic compounds	Organic acids and derivatives	Keto acids and derivatives	Short-chain keto acids and derivatives	Short-chain keto acids and derivatives		2-oxoarginine	2-Oxoarginine	HMDB04225	Plasma	U/ST	Molecular Choreography of Acute Exercise		-0.939349		0.00245542	Benjamini-Hochberg	Lower with higher VO2max	Multiple linear regression adjusted for age, sex, ethnicity/race, batch information and percentage of body fat
Organic compounds	Organic acids and derivatives	Keto acids and derivatives	Short-chain keto acids and derivatives	Short-chain keto acids and derivatives		Acetoacetate	Acetoacetate	N/A	Serum	T (AQ)	Associations of Aerobic Fitness and Maximal Muscular Strength With Metabolites in Young Men		-0.01951		3.078e-06	Bonferroni	Lower with higher VO2max	Multiple linear regression analysis of the age-adjusted and body fat percentage– adjusted association of aerobic fitness with serum metabolome measures
Organic compounds	Organic acids and derivatives	Keto acids and derivatives	Short-chain keto acids and derivatives	Short-chain keto acids and derivatives		Oxaloacetic acid	Oxaloacetic Acid	N/A	Plasma	T (AQ)	Plasma Metabolite Profiles in Response to Chronic Exercise		-0.18		0.0314	Bonferroni	Lower with higher VO2max	Multiple linear regression adjusted for age, sex, baseline cardiovascular risk factor to detect association between change in metabolites and change in VO2peak
Organic compounds	Organic acids and derivatives	Organic carbonic acids and derivatives	Ureas	Ureas		Urea	BUN	N/A	Serum	U	Identification of serum analytes and metabolites associated with aerobic capacity		0.8 ± 0.3	0.004	0.026	Q-value	Higher with higher VO2max	Multiple linear regression adjusted for sex
Organic compounds	Organic acids and derivatives	Organic sulfonic acids and derivatives	Organosulfonic acids and derivatives	Organosulfonic acids		Taurine	Taurine	N/A	Plasma	T (AQ)	Plasma Metabolite Profiles in Response to Chronic Exercise		0.21		0.0115	Bonferroni	Higher with higher VO2max	Multiple linear regression adjusted for age, sex, baseline cardiovascular risk factor to detect association between baseline metabolites and change in VO2peak
Organic compounds	Organic acids and derivatives	Organic sulfuric acids and derivatives	Arylsulfates	Phenylsulfates		Dihydroferulic acid 4-sulfate	Dihydroferulic acid 4-sulfate	HMDB41724	Plasma	U/ST	Molecular Choreography of Acute Exercise		-0.161864		0.00541868	Benjamini-Hochberg	Lower with higher VO2max	Multiple linear regression adjusted for age, sex, ethnicity/race, batch information and percentage of body fat
Organic compounds	Organic acids and derivatives	Organic sulfuric acids and derivatives	Arylsulfates	Phenylsulfates		Dihydroxyphenylglycol sulfate	Dihydroxyphenylglycol sulfate	HMDB01474	Plasma	U/ST	Molecular Choreography of Acute Exercise		4.21023		0.000761224	Benjamini-Hochberg	Higher with higher VO2max	Multiple linear regression adjusted for age, sex, ethnicity/race, batch information and percentage of body fat
Organic compounds	Organic acids and derivatives	Organic sulfuric acids and derivatives	Arylsulfates	Phenylsulfates		Dopamine 3-O-sulfate	Dopamine 3-O-sulfate	HMDB06275	Plasma	U/ST	Molecular Choreography of Acute Exercise		-2.07731		0.0395141	Benjamini-Hochberg	Lower with higher VO2max	Multiple linear regression adjusted for age, sex, ethnicity/race, batch information and percentage of body fat
Organic compounds	Organic acids and derivatives	Organic sulfuric acids and derivatives	Arylsulfates	Phenylsulfates		Methyl-4-hydroxybenzoate sulfate	Methyl-4-hydroxybenzoate sulfate	N/A	Plasma	U/ST	Molecular Choreography of Acute Exercise		0.591931		0.0143233	Benjamini-Hochberg	Higher with higher VO2max	Multiple linear regression adjusted for age, sex, ethnicity/race, batch information and percentage of body fat
Organic compounds	Organic acids and derivatives	Organooxygen compounds	Carbohydrates and carbohydrate conjugates	Phenolic glycosides		γ-CEHC glucuronide	gamma-CEHC glucuronide	N/A	Plasma	U/ST	Molecular Choreography of Acute Exercise		-1.00029		0.0449106	Benjamini-Hochberg	Lower with higher VO2max	Multiple linear regression adjusted for age, sex, ethnicity/race, batch information and percentage of body fat
Organic compounds	Organic acids and derivatives	Peptidomimetics	Hybrid peptides	Hybrid peptides		Acetylcarnosine	Acetylcarnosine	HMDB12881	Plasma	U/ST	Molecular Choreography of Acute Exercise		0.811337		0.00125727	Benjamini-Hochberg	Higher with higher VO2max	Multiple linear regression adjusted for age, sex, ethnicity/race, batch information and percentage of body fat
Organic compounds	Organic nitrogen compounds	Organonitrogen compounds	Amines	1,2-aminoalcohols		Erythro-Sphingosine (d18:1)	Erythro-Sphingosine (d18:1)	N/A	Plasma	T (AQ)	Metabolic profiles in heart failure due to non-ischemic cardiomyopathy at rest and under exercise		1.16	0.0002			Higher with higher VO2max	ANOVA adjusted for heart condition, sampling time, age and BMI
Organic compounds	Organic nitrogen compounds	Organonitrogen compounds	Amines	1,2-aminoalcohols		Sphinganine	sphinganine	HMDB0000269	Plasma	T/U	Metabolic Architecture of Acute Exercise Response in Middle-Aged Adults in the Community		-0.223262		2.41478e-09	Benjamini-Hochberg	Lower with higher VO2max	Multiple linear regression adjusted for: age, sex, systolic blood pressure, diabetes, hypertension treatment status, smoking, prevalent CVD
Organic compounds	Organic nitrogen compounds	Organonitrogen compounds	Amines	1,2-aminoalcohols		Sphingosine	sphingosine	HMDB0000252	Plasma	T/U	Metabolic Architecture of Acute Exercise Response in Middle-Aged Adults in the Community		-0.0915663		0.0187517	Benjamini-Hochberg	Lower with higher VO2max	Multiple linear regression adjusted for: age, sex, systolic blood pressure, diabetes, hypertension treatment status, smoking, prevalent CVD
Organic compounds	Organic nitrogen compounds	Organonitrogen compounds	Amines	1,2-aminoalcohols		Threo-sphingosine	threo-sphingosine	HMDB0001480	Plasma	T/U	Metabolic Architecture of Acute Exercise Response in Middle-Aged Adults in the Community		-0.189363		5.3695e-07	Benjamini-Hochberg	Lower with higher VO2max	Multiple linear regression adjusted for: age, sex, systolic blood pressure, diabetes, hypertension treatment status, smoking, prevalent CVD
Organic compounds	Organic nitrogen compounds	Organonitrogen compounds	Amines	N-acylethanolamines		Linoleoyl ethanolamide	linoleoyl ethanolamide	HMDB0012252	Plasma	T/U	Metabolic Architecture of Acute Exercise Response in Middle-Aged Adults in the Community		-0.128589		0.000675741	Benjamini-Hochberg	Lower with higher VO2max	Multiple linear regression adjusted for: age, sex, systolic blood pressure, diabetes, hypertension treatment status, smoking, prevalent CVD
Organic compounds	Organic nitrogen compounds	Organonitrogen compounds	Cyclohexylamines	Cyclohexylamines		Cyclohexylamine	cyclohexylamine	HMDB0031404	Plasma	T/U	Metabolic Architecture of Acute Exercise Response in Middle-Aged Adults in the Community		-0.138008		0.000262016	Benjamini-Hochberg	Lower with higher VO2max	Multiple linear regression adjusted for: age, sex, systolic blood pressure, diabetes, hypertension treatment status, smoking, prevalent CVD
Organic compounds	Organic nitrogen compounds	Organonitrogen compounds	Quaternary ammonium salts	Carnitines		Carnitine	carnitine	HMDB0000062	Plasma	T/U	Metabolic Architecture of Acute Exercise Response in Middle-Aged Adults in the Community		-0.112026		0.0065563	Benjamini-Hochberg	Lower with higher VO2max	Multiple linear regression adjusted for: age, sex, systolic blood pressure, diabetes, hypertension treatment status, smoking, prevalent CVD
Organic compounds	Organic nitrogen compounds	Organonitrogen compounds	Quaternary ammonium salts	Carnitines		L-carnitine	L-Carnitine	HMDB00062	Plasma	U/ST	Molecular Choreography of Acute Exercise		-4.52807		0.00708325	Benjamini-Hochberg	Lower with higher VO2max	Multiple linear regression adjusted for age, sex, ethnicity/race, batch information and percentage of body fat
Organic compounds	Organic nitrogen compounds	Organonitrogen compounds	Quaternary ammonium salts	Cholines		Choline	Free Choline	N/A	Serum	U	Serum Levels of Choline-Containing Compounds Are Associated with Aerobic Fitness Level: The HUNT-Study			0.017			Lower with higher VO2max	One-Way ANOVA in low vs. high fit
Organic compounds	Organic nitrogen compounds	Organonitrogen compounds	Quenternary ammonium salts	Phosphocholines		Phosphocholine	phosphocholine	HMDB0001565	Plasma	T/U	Metabolic Architecture of Acute Exercise Response in Middle-Aged Adults in the Community		0.0800063		0.0355818	Benjamini-Hochberg	Higher with higher VO2max	Multiple linear regression adjusted for: age, sex, systolic blood pressure, diabetes, hypertension treatment status, smoking, prevalent CVD
Organic compounds	Organic oxygen compounds	Organooxygen compounds	Alcohols and polyols	Cyclohexanols		Myo-inositol	Myo-inositol	N/A	Plasma	U	Metabolic modulation predicts heart failure tests performance		0.195	0.0071			Higher with higher VO2max	Unadjusted multiple regression using standard least squares
Organic compounds	Organic oxygen compounds	Organooxygen compounds	Alcohols and polyols	Quinic acids and derivatives		Quinic acid	Quinic acid	N/A	Plasma	U	Metabolic modulation predicts heart failure tests performance		-0.563	0.0001			Lower with higher VO2max	Unadjusted multiple regression using standard least squares
Organic compounds	Organic oxygen compounds	Organooxygen compounds	Carbohydrates and carbohydrate conjugates	Hexoses		Glucose	Glucose	N/A	Serum	T (AQ)	Metabolomics Approach in the Investigation of Metabolic Changes in Obese Men after 24 Weeks of Combined Training	0.42		<0.05			Higher with higher VO2max	Pearson correlation between metabolites and change in VO2peak
Organic compounds	Organic oxygen compounds	Organooxygen compounds	Carbohydrates and carbohydrate conjugates	Monosaccharides		1,5-anhydroglucitol	1,5-anhydroglucitol (1,5-AG)	HMDB02712	Plasma	U/ST	Molecular Choreography of Acute Exercise		0.126734		0.0287268	Benjamini-Hochberg	Higher with higher VO2max	Multiple linear regression adjusted for age, sex, ethnicity/race, batch information and percentage of body fat
Organic compounds	Organic oxygen compounds	Organooxygen compounds	Carbohydrates and carbohydrate conjugates	Monosaccharides		1,5-anhydroglucitol	1,5-Anhydroglucitol	N/A	Plasma	T (AQ)	Plasma Metabolite Profiles in Response to Chronic Exercise		-0.24		0.00588	Bonferroni	Lower with higher VO2max	Multiple linear regression adjusted for age, sex, baseline cardiovascular risk factor to detect association between change in metabolites and change in VO2peak
Organic compounds	Organic oxygen compounds	Organooxygen compounds	Carbohydrates and carbohydrate conjugates	Monosaccharides		Erythrulose	Erythrulose	N/A	Serum	U	Identification of serum analytes and metabolites associated with aerobic capacity		3.8 ± 1.0	0.0004	0.02	Q-value	Higher with higher VO2max	Multiple linear regression adjusted for sex
Organic compounds	Organic oxygen compounds	Organooxygen compounds	Carbohydrates and carbohydrate conjugates	N-acyl-alpha-hexosamines		2-methoxyacetaminophen glucuronide	2-methoxyacetaminophen glucuronide	HMDB0240215	Plasma	U/ST	Molecular Choreography of Acute Exercise		-1.34498		0.0155325	Benjamini-Hochberg	Lower with higher VO2max	Multiple linear regression adjusted for age, sex, ethnicity/race, batch information and percentage of body fat
Organic compounds	Organic oxygen compounds	Organooxygen compounds	Carbohydrates and carbohydrate conjugates	N-acyl-alpha-hexosamines		Acetyl-galactosamine	acetyl-galactosamine	HMDB0000853	Plasma	T/U	Metabolic Architecture of Acute Exercise Response in Middle-Aged Adults in the Community		-0.243314		9.16805e-11	Benjamini-Hochberg	Lower with higher VO2max	Multiple linear regression adjusted for: age, sex, systolic blood pressure, diabetes, hypertension treatment status, smoking, prevalent CVD
Organic compounds	Organic oxygen compounds	Organooxygen compounds	Carbohydrates and carbohydrate conjugates	O-glucuronides		Ethyl glucuronide	Ethyl glucuronide	HMDB10325	Plasma	U/ST	Molecular Choreography of Acute Exercise		0.991558		0.0488405	Benjamini-Hochberg	Higher with higher VO2max	Multiple linear regression adjusted for age, sex, ethnicity/race, batch information and percentage of body fat
Organic compounds	Organic oxygen compounds	Organooxygen compounds	Carbohydrates and carbohydrate conjugates	Pentose phosphates		Cytidine 5´-monophospate	cytidine5´-monophospate	N/A	Serum	U	Runners' metabolomic changes following marathon	0.562		<0.05			Higher with higher VO2max	Spearman correlation between metabolite and VO2peak
Organic compounds	Organic oxygen compounds	Organooxygen compounds	Carbohydrates and carbohydrate conjugates	Phenolic glycosides		p-cresol glucuronide	p-Cresol glucuronide	HMDB11686	Plasma	U/ST	Molecular Choreography of Acute Exercise		-0.313122		0.0167489	Benjamini-Hochberg	Lower with higher VO2max	Multiple linear regression adjusted for age, sex, ethnicity/race, batch information and percentage of body fat
Organic compounds	Organic oxygen compounds	Organooxygen compounds	Carbohydrates and carbohydrate conjugates	Sugar acids and derivatives		Gluconic acid	Gluconic acid	N/A	Plasma	U	Metabolic modulation predicts heart failure tests performance		-0.258	0.0014			Lower with higher VO2max	Unadjusted multiple regression using standard least squares
Organic compounds	Organic oxygen compounds	Organooxygen compounds	Carbohydrates and carbohydrate conjugates	Sugar acids and derivatives		Gluconic acid	Gluconic acid	HMDB00625	Plasma	U/ST	Molecular Choreography of Acute Exercise		-0.918144		0.00263004	Benjamini-Hochberg	Lower with higher VO2max	Multiple linear regression adjusted for age, sex, ethnicity/race, batch information and percentage of body fat
Organic compounds	Organic oxygen compounds	Organooxygen compounds	Carbohydrates and carbohydrate conjugates	Sugar alcohols		Glycerol	Glycerol	N/A	Serum	T (AQ)	Associations of Aerobic Fitness and Maximal Muscular Strength With Metabolites in Young Men		-0.008664		1.742e-06	Bonferroni	Lower with higher VO2max	Multiple linear regression analysis of the age-adjusted and body fat percentage– adjusted association of aerobic fitness with serum metabolome measures
Organic compounds	Organic oxygen compounds	Organooxygen compounds	Carbohydrates and carbohydrate conjugates	Sugar alcohols		Sorbitol	sorbitol	HMDB0000247	Plasma	T/U	Metabolic Architecture of Acute Exercise Response in Middle-Aged Adults in the Community		-0.0841787		0.0327616	Benjamini-Hochberg	Lower with higher VO2max	Multiple linear regression adjusted for: age, sex, systolic blood pressure, diabetes, hypertension treatment status, smoking, prevalent CVD
Organic compounds	Organic oxygen compounds	Organooxygen compounds	Carbonyl compounds	Alkyl-phenylketones		4-hydroxy-3-methylacetophenone	4-hydroxy-3-methylacetophenone	HMDB0059824	Plasma	T/U	Metabolic Architecture of Acute Exercise Response in Middle-Aged Adults in the Community		-0.0921865		0.0169721	Benjamini-Hochberg	Lower with higher VO2max	Multiple linear regression adjusted for: age, sex, systolic blood pressure, diabetes, hypertension treatment status, smoking, prevalent CVD
Organic compounds	Organic oxygen compounds	Organooxygen compounds	Carbonyl compounds	Alkyl-phenylketones		Formylkynurenine (L-formylkynurenine)	L-Formylkynurenine	HMDB60485	Plasma	U/ST	Molecular Choreography of Acute Exercise		0.538583		0.0183377	Benjamini-Hochberg	Higher with higher VO2max	Multiple linear regression adjusted for age, sex, ethnicity/race, batch information and percentage of body fat
Organic compounds	Organic oxygen compounds	Organooxygen compounds	Carbonyl compounds	Alkyl-phenylketones		Kynurenine	Kynurenine	N/A	Plasma	T (AQ)	Plasma Metabolite Profiles in Response to Chronic Exercise		-0.19		0.0276	Bonferroni	Lower with higher VO2max	Multiple linear regression adjusted for age, sex, baseline cardiovascular risk factor to detect association between change in metabolites and change in VO2peak
Organic compounds	Organic oxygen compounds	Organooxygen compounds	Carbonyl compounds	Alkyl-phenylketones		L-Kynurenine	L-Kynurenine	HMDB00684	Plasma	U/ST	Molecular Choreography of Acute Exercise		0.892064		0.0304206	Benjamini-Hochberg	Higher with higher VO2max	Multiple linear regression adjusted for age, sex, ethnicity/race, batch information and percentage of body fat
Organic compounds	Organoheterocyclic compounds	Azoles	Imidazoles	Imidazolyl carboxylic acids and derivatives		Imidazole propionate	imidazole propionate	HMDB0002271	Plasma	T/U	Metabolic Architecture of Acute Exercise Response in Middle-Aged Adults in the Community		-0.141541		0.000965656	Benjamini-Hochberg	Lower with higher VO2max	Multiple linear regression adjusted for: age, sex, systolic blood pressure, diabetes, hypertension treatment status, smoking, prevalent CVD
Organic compounds	Organoheterocyclic compounds	Azoles	Imidazoles	Imidazolyl carboxylic acids and derivatives		Imidazolelactic acid	Imidazolelactic acid	HMDB02320	Plasma	U/ST	Molecular Choreography of Acute Exercise		3.71646		0.00371104	Benjamini-Hochberg	Higher with higher VO2max	Multiple linear regression adjusted for age, sex, ethnicity/race, batch information and percentage of body fat
Organic compounds	Organoheterocyclic compounds	Diazines	Pyrimidines and pyrimidine derivatives	Hydroxypyrimidines		6-dehydrotestosterone glucuronide	6-Dehydrotestosterone glucuronide	HMDB10337	Plasma	U/ST	Molecular Choreography of Acute Exercise		0.685917		0.000128326	Benjamini-Hochberg	Higher with higher VO2max	Multiple linear regression adjusted for age, sex, ethnicity/race, batch information and percentage of body fat
Organic compounds	Organoheterocyclic compounds	Diazines	Pyrimidines and pyrimidine derivatives	Pyrimidones		5-hydroxymethyl-4-methyluracil	5-hydroxymethyl-4-methyluracil	HMDB0000544	Plasma	T/U	Metabolic Architecture of Acute Exercise Response in Middle-Aged Adults in the Community		-0.0983989		0.0102879	Benjamini-Hochberg	Lower with higher VO2max	Multiple linear regression adjusted for: age, sex, systolic blood pressure, diabetes, hypertension treatment status, smoking, prevalent CVD
Organic compounds	Organoheterocyclic compounds	Diazines	Pyrimidines and pyrimidine derivatives	Pyrimidones		Uracil	uracil	HMDB0000300	Plasma	T/U	Metabolic Architecture of Acute Exercise Response in Middle-Aged Adults in the Community		0.120293		0.00153609	Benjamini-Hochberg	Higher with higher VO2max	Multiple linear regression adjusted for: age, sex, systolic blood pressure, diabetes, hypertension treatment status, smoking, prevalent CVD
Organic compounds	Organoheterocyclic compounds	Diazines	Pyrimidines and pyrimidine derivatives	Thiamines		Thiamine	thiamine	HMDB0000235	Plasma	T/U	Metabolic Architecture of Acute Exercise Response in Middle-Aged Adults in the Community		-0.0999985		0.00941725	Benjamini-Hochberg	Lower with higher VO2max	Multiple linear regression adjusted for: age, sex, systolic blood pressure, diabetes, hypertension treatment status, smoking, prevalent CVD
Organic compounds	Organoheterocyclic compounds	Imidazopyrimidines	Purines and purine derivates	6-oxopurines		1-methylguanine	1-methylguanine	HMDB0003282	Plasma	T/U	Metabolic Architecture of Acute Exercise Response in Middle-Aged Adults in the Community		-0.110565		0.00431647	Benjamini-Hochberg	Lower with higher VO2max	Multiple linear regression adjusted for: age, sex, systolic blood pressure, diabetes, hypertension treatment status, smoking, prevalent CVD
Organic compounds	Organoheterocyclic compounds	Imidazopyrimidines	Purines and purine derivates	Xanthines		Urate	urate	HMDB0000289	Plasma	T/U	Metabolic Architecture of Acute Exercise Response in Middle-Aged Adults in the Community		-0.158855		0.000525389	Benjamini-Hochberg	Lower with higher VO2max	Multiple linear regression adjusted for: age, sex, systolic blood pressure, diabetes, hypertension treatment status, smoking, prevalent CVD
Organic compounds	Organoheterocyclic compounds	Imidazopyrimidines	Purines and purine derivatives	Hypoxanthines		Hypoxanthine	hypoxanthine	HMDB0000157	Plasma	T/U	Metabolic Architecture of Acute Exercise Response in Middle-Aged Adults in the Community		-0.177708		4.38051e-06	Benjamini-Hochberg	Lower with higher VO2max	Multiple linear regression adjusted for: age, sex, systolic blood pressure, diabetes, hypertension treatment status, smoking, prevalent CVD
Organic compounds	Organoheterocyclic compounds	Imidazopyrimidines	Purines and purine derivatives	Xanthines		Xanthine	xanthine	HMDB0000292	Plasma	T/U	Metabolic Architecture of Acute Exercise Response in Middle-Aged Adults in the Community		-0.142445		0.000221738	Benjamini-Hochberg	Lower with higher VO2max	Multiple linear regression adjusted for: age, sex, systolic blood pressure, diabetes, hypertension treatment status, smoking, prevalent CVD
Organic compounds	Organoheterocyclic compounds	Indoles and derivatives	Indolyl carboxylic acids and derivatives	Indole-3-acetic acid derivatives		indoleacetic acid	indoleacetic acid	HMDB0000197	Plasma	T/U	Metabolic Architecture of Acute Exercise Response in Middle-Aged Adults in the Community		0.182547		7.31249e-06	Benjamini-Hochberg	Higher with higher VO2max	Multiple linear regression adjusted for: age, sex, systolic blood pressure, diabetes, hypertension treatment status, smoking, prevalent CVD
Organic compounds	Organoheterocyclic compounds	Indoles and derivatives	Indolyl carboxylic acids and derivatives	Indolyl carboxylic acids and derivatives		C-glycosyltryptophan	C-glycosyltryptophan	N/A	Plasma	U/ST	Molecular Choreography of Acute Exercise		0.0771032		0.0207606	Benjamini-Hochberg	Higher with higher VO2max	Multiple linear regression adjusted for age, sex, ethnicity/race, batch information and percentage of body fat
Organic compounds	Organoheterocyclic compounds	Indoles and derivatives	Indolyl carboxylic acids and derivatives	Indolyl carboxylic acids and derivatives		C-glycosyltryptophan	C-glycosyltryptophan	N/A	Plasma	T/U	Metabolic Architecture of Acute Exercise Response in Middle-Aged Adults in the Community		-0.15867		2.96682e-05	Benjamini-Hochberg	Lower with higher VO2max	Multiple linear regression adjusted for: age, sex, systolic blood pressure, diabetes, hypertension treatment status, smoking, prevalent CVD
Organic compounds	Organoheterocyclic compounds	Indoles and derivatives	Indolyl carboxylic acids and derivatives	Indolyl carboxylic acids and derivatives		Indole-3-propionate	indole-3-propionate	HMDB0002302	Plasma	T/U	Metabolic Architecture of Acute Exercise Response in Middle-Aged Adults in the Community		0.223056		6.3056e-09	Benjamini-Hochberg	Higher with higher VO2max	Multiple linear regression adjusted for: age, sex, systolic blood pressure, diabetes, hypertension treatment status, smoking, prevalent CVD
Organic compounds	Organoheterocyclic compounds	Indoles and derivatives	Indolyl carboxylic acids and derivatives	Indolyl carboxylic acids and derivatives		Indolelactic acid	Indolelactic acid	HMDB00671	Plasma	U/ST	Molecular Choreography of Acute Exercise		-1.17463		0.00265661	Benjamini-Hochberg	Lower with higher VO2max	Multiple linear regression adjusted for age, sex, ethnicity/race, batch information and percentage of body fat
Organic compounds	Organoheterocyclic compounds	Indoles and derivatives	Indolyl carboxylic acids and derivatives	Indolyl carboxylic acids and derivatives		Tryptophan	tryptophan	HMDB0000929	Plasma	T/U	Metabolic Architecture of Acute Exercise Response in Middle-Aged Adults in the Community		-0.0849292		0.0356295	Benjamini-Hochberg	Lower with higher VO2max	Multiple linear regression adjusted for: age, sex, systolic blood pressure, diabetes, hypertension treatment status, smoking, prevalent CVD
Organic compounds	Organoheterocyclic compounds	Pteridines and derivatives	Pterins and derivatives	Pterins and derivatives		Isoxanthopterin	isoxanthopterin	HMDB0000704	Plasma	T/U	Metabolic Architecture of Acute Exercise Response in Middle-Aged Adults in the Community		-0.0966713		0.0148231	Benjamini-Hochberg	Lower with higher VO2max	Multiple linear regression adjusted for: age, sex, systolic blood pressure, diabetes, hypertension treatment status, smoking, prevalent CVD
Organic compounds	Organoheterocyclic compounds	Pteridines and derivatives	Pterins and derivatives	Pterins and derivatives		Xanthopterin	xanthopterin	N/A	Plasma	T/U	Metabolic Architecture of Acute Exercise Response in Middle-Aged Adults in the Community		-0.0820445		0.0356551	Benjamini-Hochberg	Lower with higher VO2max	Multiple linear regression adjusted for: age, sex, systolic blood pressure, diabetes, hypertension treatment status, smoking, prevalent CVD
Organic compounds	Organoheterocyclic compounds	Pyridines and derivatives	Pyridinecarboxyclic acid and derivatives	Nicotinamides		N1-methyl-2-pyridone-5-carboxamide	N1-Methyl-2-pyridone-5-carboxamide	HMDB04193	Plasma	U/ST	Molecular Choreography of Acute Exercise		1.09146		0.0296225	Benjamini-Hochberg	Higher with higher VO2max	Multiple linear regression adjusted for age, sex, ethnicity/race, batch information and percentage of body fat
Organic compounds	Organoheterocyclic compounds	Pyridines and derivatives	Pyridinecarboxyclic acid and derivatives	Pyridinecarboxyclic acid and derivatives		Quinolinate	quinolinate	HMDB0000232	Plasma	T/U	Metabolic Architecture of Acute Exercise Response in Middle-Aged Adults in the Community		-0.118938		0.00257013	Benjamini-Hochberg	Lower with higher VO2max	Multiple linear regression adjusted for: age, sex, systolic blood pressure, diabetes, hypertension treatment status, smoking, prevalent CVD
Organic compounds	Organoheterocyclic compounds	Pyridines and derivatives	Pyridinecarboxyclic acids and derivatives	Nicotinamides		1-methylnicotinamide	1-methylnicotinamide	HMDB0000699	Plasma	T/U	Metabolic Architecture of Acute Exercise Response in Middle-Aged Adults in the Community		0.0898412		0.0184644	Benjamini-Hochberg	Higher with higher VO2max	Multiple linear regression adjusted for: age, sex, systolic blood pressure, diabetes, hypertension treatment status, smoking, prevalent CVD
Organic compounds	Organoheterocyclic compounds	Pyridines and derivatives	Pyridinecarboxyclic acids and derivatives	Nicotinamides		Niacinamide	Niacinamide	N/A	Plasma	T (AQ)	Plasma Metabolite Profiles in Response to Chronic Exercise		-0.18		0.0362	Bonferroni	Lower with higher VO2max	Multiple linear regression adjusted for age, sex, baseline cardiovascular risk factor to detect association between change in metabolites and change in VO2peak
Organic compounds	Organoheterocyclic compounds	Pyridines and derivatives	Pyridinecarboxylic acids and derivatives	Pyridinecarboxylic acids and derivatives		Pyridoxate	Pyridoxate	N/A	Serum	U	Identification of serum analytes and metabolites associated with aerobic capacity		7.3 ± 1.8	9E-0.5	0.02	Q-value	Higher with higher VO2max	Multiple linear regression adjusted for sex
Organic compounds	Organoheterocyclic compounds	Pyridines and derivatives	Pyridoxamines	Pyridoxamine 5'-phosphates		Pyridoxamine	pyridoxamine	HMDB0001431	Plasma	T/U	Metabolic Architecture of Acute Exercise Response in Middle-Aged Adults in the Community		-0.115707		0.00272743	Benjamini-Hochberg	Lower with higher VO2max	Multiple linear regression adjusted for: age, sex, systolic blood pressure, diabetes, hypertension treatment status, smoking, prevalent CVD
Organic compounds	Organoheterocyclic compounds	Quinolines and derivatives	Quinoline carboxylic acids	Quinoline carboxylic acids		Kynurenic acid	Kynurenic Acid	N/A	Plasma	T (AQ)	Plasma Metabolite Profiles in Response to Chronic Exercise		-0.29		0.000768	Bonferroni	Lower with higher VO2max	Multiple linear regression adjusted for age, sex, baseline cardiovascular risk factor to detect association between change in metabolites and change in VO2peak
Organic compounds	Organoheterocyclic compounds	Quinolines and derivatives	Quinoline carboxylic acids	Quinoline carboxylic acids		Xanthurenic acid	Xanthurenic Acid	N/A	Plasma	T (AQ)	Plasma Metabolite Profiles in Response to Chronic Exercise		-0.18		0.0341	Bonferroni	Lower with higher VO2max	Multiple linear regression adjusted for age, sex, baseline cardiovascular risk factor to detect association between change in metabolites and change in VO2peak
Organic compounds	Organoheterocyclic compounds	Tetrapyrroles and derivatives	Billirubins	Billirubins		Bilirubin	bilirubin	HMDB0000054	Plasma	T/U	Metabolic Architecture of Acute Exercise Response in Middle-Aged Adults in the Community		0.118232		0.00230761	Benjamini-Hochberg	Higher with higher VO2max	Multiple linear regression adjusted for: age, sex, systolic blood pressure, diabetes, hypertension treatment status, smoking, prevalent CVD
Organic compounds	Organoheterocyclic compounds	Tetrapyrroles and derivatives	Billirubins	Billirubins		Bilirubin	Bilirubin	HMDB00054	Plasma	U/ST	Molecular Choreography of Acute Exercise		0.204948		0.0242531	Benjamini-Hochberg	Higher with higher VO2max	Multiple linear regression adjusted for age, sex, ethnicity/race, batch information and percentage of body fat
Organic compounds	Organoheterocyclic compounds	Tetrapyrroles and derivatives	Billirubins	Billirubins		Bilirubin	Bilirubin	N/A	Plasma	T (AQ)	Plasma Metabolite Profiles in Response to Chronic Exercise		0.24		0.00363	Bonferroni	Higher with higher VO2max	Multiple linear regression adjusted for age, sex, baseline cardiovascular risk factor to detect association between change in metabolites and change in VO2peak
Organic compounds	Organoheterocyclic compounds	Tetrapyrroles and derivatives	Billirubins	Billirubins		Biliverdin	Biliverdin	HMDB01008	Plasma	U/ST	Molecular Choreography of Acute Exercise		0.562543		0.00407472	Benjamini-Hochberg	Higher with higher VO2max	Multiple linear regression adjusted for age, sex, ethnicity/race, batch information and percentage of body fat
Organic compounds	Phenylpropanoids and polyketides	Phenylpropanoic acids	NA	Phenylpropanoic acids		Hydroxyphenyllactic acid	Hydroxyphenyllactic acid	HMDB00755	Plasma	U/ST	Molecular Choreography of Acute Exercise		-0.115824		0.000564673	Benjamini-Hochberg	Lower with higher VO2max	Multiple linear regression adjusted for age, sex, ethnicity/race, batch information and percentage of body fat
Organic compounds	Phenylpropanoids and polyketides	Phenylpropanoic acids	NA	Phenylpropanoic acids		Phenyllactate	Phenyllactate (PLA)	HMDB00779	Plasma	U/ST	Molecular Choreography of Acute Exercise		1.40143		3.67e-05	Benjamini-Hochberg	Higher with higher VO2max	Multiple linear regression adjusted for age, sex, ethnicity/race, batch information and percentage of body fat

## Sheet: Blood Met. With Dupli.
Kingdom	Super class	Class	Subclass	Direct parent		Metabolite (unified nomenclature)	Metabolite (article's nomenclature)	HMDB ID	Tissue	Metabolomics approach	Paper	Correlation coefficient	β-coefficient	Raw p-value	Adjusted p-value	Adjustment method	Relation to VO2peak	Comment
Inorganic compounds	Homogeneous non-metal compounds	Non-metal oxoanionic compounds	Non-metal phosphates	Non-metal phosphates		Phosphoric acid	Phosphoric acid	HMDB02142	Plasma	U/ST	Molecular Choreography of Acute Exercise		0.298491		0.04775	Benjamini-Hochberg	Higher with higher VO2max	Multiple linear regression adjusted for age, sex, ethnicity/race, batch information and percentage of body fat
Organic compounds	Alkaloids and derivatives	Morphinans	N/A	Steroid glucuronide conjugates		5α -androstan-3α ,17β-diol 17-glucuronide	5α -Androstan-3α ,17β-diol 17-glucuronide(1)	N/A	Plasma	U/ST	Molecular Choreography of Acute Exercise		-1.12211		0.00503293	Benjamini-Hochberg	Lower with higher VO2max	Multiple linear regression adjusted for age, sex, ethnicity/race, batch information and percentage of body fat
Organic compounds	Benzenoids	Benzene and substituted derivatives	Benzoic acids and derivatives	Aminosalicylic acids		Amino-hydroxy-benzoic acid	Amino-Hydroxy-benzoic acid	N/A	Plasma	U/ST	Molecular Choreography of Acute Exercise		1.02985		0.0445274	Benjamini-Hochberg	Higher with higher VO2max	Multiple linear regression adjusted for age, sex, ethnicity/race, batch information and percentage of body fat
Organic compounds	Benzenoids	Benzene and substituted derivatives	Benzoic acids and derivatives	Hippuric acids		Hippurate	hippurate	HMDB0000714	Plasma	T/U	Metabolic Architecture of Acute Exercise Response in Middle-Aged Adults in the Community		0.109456		0.00424687	Benjamini-Hochberg	Higher with higher VO2max	Multiple linear regression adjusted for: age, sex, systolic blood pressure, diabetes, hypertension treatment status, smoking, prevalent CVD
Organic compounds	Benzenoids	Benzene and substituted derivatives	Benzoic acids and derivatives	Hippuric acids		Hippuric acid	Hippuric acid	HMDB00714	Plasma	U/ST	Molecular Choreography of Acute Exercise		0.72796		0.00176138	Benjamini-Hochberg	Higher with higher VO2max	Multiple linear regression adjusted for age, sex, ethnicity/race, batch information and percentage of body fat
Organic compounds	Benzenoids	Benzene and substituted derivatives	Benzoic acids and derivatives	Salicylic acids		Salicylic acid	Salicylic acid	HMDB01895	Plasma	U/ST	Molecular Choreography of Acute Exercise		0.500396		0.0429734	Benjamini-Hochberg	Higher with higher VO2max	Multiple linear regression adjusted for age, sex, ethnicity/race, batch information and percentage of body fat
Organic compounds	Benzenoids	Benzene and substituted derivatives	Phenylacetic acids	2(hydroxyphenyl)acetic acids		Homogentisic acid	Homogentisic Acid	N/A	Plasma	T (AQ)	Plasma Metabolite Profiles in Response to Chronic Exercise		-0.29		0.000714	Bonferroni	Lower with higher VO2max	Multiple linear regression adjusted for age, sex, baseline cardiovascular risk factor to detect association between change in metabolites and change in VO2peak
Organic compounds	Benzenoids	Benzene and substituted derivatives	Phenylpropanes	Phenylpropanes		Phenylbutyric acid	Phenylbutyric acid	HMDB00329	Plasma	U/ST	Molecular Choreography of Acute Exercise		0.196083		0.000832035	Benjamini-Hochberg	Higher with higher VO2max	Multiple linear regression adjusted for age, sex, ethnicity/race, batch information and percentage of body fat
Organic compounds	Benzenoids	Phenols	Methoxyphenols	Methoxyphenols		4-hydroxy-3-methoxyphenylglycol	HMPG	N/A	Plasma	T (AQ)	Metabolic profiles in heart failure due to non-ischemic cardiomyopathy at rest and under exercise		0.78	0.0003			Lower with higher VO2max	ANOVA adjusted for heart condition, sampling time, age and BMI
Organic compounds	Benzenoids	Phenols	Methoxyphenols	Methoxyphenols		Homovanillate	homovanillate	HMDB0000118	Plasma	T/U	Metabolic Architecture of Acute Exercise Response in Middle-Aged Adults in the Community		0.125304		0.00413521	Benjamini-Hochberg	Higher with higher VO2max	Multiple linear regression adjusted for: age, sex, systolic blood pressure, diabetes, hypertension treatment status, smoking, prevalent CVD
Organic compounds	Lignans, neolignans and related compounds	N/A	N/A	Lignans, neolignans and related compounds		Dityrosine	Dityrosine	HMDB06045	Plasma	U/ST	Molecular Choreography of Acute Exercise		1.70168		0.000761224	Benjamini-Hochberg	Higher with higher VO2max	Multiple linear regression adjusted for age, sex, ethnicity/race, batch information and percentage of body fat
Organic compounds	Lipids and lipid-like molecules	Fatty acyls	Eicosanoids	Hydroxyeicosapentaenoic acids		Eicosapentaenoate	eicosapentaenoate	HMDB0001999	Plasma	T/U	Metabolic Architecture of Acute Exercise Response in Middle-Aged Adults in the Community		0.10784		0.00719167	Benjamini-Hochberg	Higher with higher VO2max	Multiple linear regression adjusted for: age, sex, systolic blood pressure, diabetes, hypertension treatment status, smoking, prevalent CVD
Organic compounds	Lipids and lipid-like molecules	Fatty acyls	Fatty acid esters	Acylcarnitines	a) Short-chain acylcarnitines	CAR(3-DC-CH3) methylmalonylcarnitine	C3-DC-CH3 carnitine	HMDB0013133	Plasma	T/U	Metabolic Architecture of Acute Exercise Response in Middle-Aged Adults in the Community		-0.187404		4.64524e-06	Benjamini-Hochberg	Lower with higher VO2max	Multiple linear regression adjusted for: age, sex, systolic blood pressure, diabetes, hypertension treatment status, smoking, prevalent CVD
Organic compounds	Lipids and lipid-like molecules	Fatty acyls	Fatty acid esters	Acylcarnitines	a) Short-chain acylcarnitines	CAR(3:0) propionylcarnitine	C3:0 AC (Propionylcarnitine)	HMDB00824	Plasma	U/ST	Molecular Choreography of Acute Exercise		-3.33457		0.0157033	Benjamini-Hochberg	Lower with higher VO2max	Multiple linear regression adjusted for age, sex, ethnicity/race, batch information and percentage of body fat
Organic compounds	Lipids and lipid-like molecules	Fatty acyls	Fatty acid esters	Acylcarnitines	a) Short-chain acylcarnitines	CAR(3:1) propenoylcarnitine	C3:1 AC (Propenoylcarnitine)	HMDB13124	Plasma	U/ST	Molecular Choreography of Acute Exercise		-0.0468515		0.0261554	Benjamini-Hochberg	Lower with higher VO2max	Multiple linear regression adjusted for age, sex, ethnicity/race, batch information and percentage of body fat
Organic compounds	Lipids and lipid-like molecules	Fatty acyls	Fatty acid esters	Acylcarnitines	a) Short-chain acylcarnitines	CAR(3)	C3-Carnitine	N/A	Plasma	T (AQ)	Plasma Metabolite Profiles in Response to Chronic Exercise		-0.2		0.0209	Bonferroni	Lower with higher VO2max	Multiple linear regression adjusted for age, sex, baseline cardiovascular risk factor to detect association between change in metabolites and change in VO2peak
Organic compounds	Lipids and lipid-like molecules	Fatty acyls	Fatty acid esters	Acylcarnitines	a) Short-chain acylcarnitines	CAR(3) propionylcarnitine	C3 carnitine	HMDB0000824	Plasma	T/U	Metabolic Architecture of Acute Exercise Response in Middle-Aged Adults in the Community		-0.171464		5.90642e-05	Benjamini-Hochberg	Lower with higher VO2max	Multiple linear regression adjusted for: age, sex, systolic blood pressure, diabetes, hypertension treatment status, smoking, prevalent CVD
Organic compounds	Lipids and lipid-like molecules	Fatty acyls	Fatty acid esters	Acylcarnitines	a) Short-chain acylcarnitines	CAR(4:0,DC) succinylcarnitine	C4:0,DC AC (Succinylcarnitine)	HMDB61717	Plasma	U/ST	Molecular Choreography of Acute Exercise		-2.04978		0.00138166	Benjamini-Hochberg	Lower with higher VO2max	Multiple linear regression adjusted for age, sex, ethnicity/race, batch information and percentage of body fat
Organic compounds	Lipids and lipid-like molecules	Fatty acyls	Fatty acid esters	Acylcarnitines	a) Short-chain acylcarnitines	CAR(4) methylmalonyl carnitine	C4-Methylmalonyl Carnitine	N/A	Plasma	T (AQ)	Plasma Metabolite Profiles in Response to Chronic Exercise		-0.17		0.0483	Bonferroni	Lower with higher VO2max	Multiple linear regression adjusted for age, sex, baseline cardiovascular risk factor to detect association between change in metabolites and change in VO2peak
Organic compounds	Lipids and lipid-like molecules	Fatty acyls	Fatty acid esters	Acylcarnitines	a) Short-chain acylcarnitines	CAR(5) isovalerylcarnitine	C5 carnitine	HMDB0000688	Plasma	T/U	Metabolic Architecture of Acute Exercise Response in Middle-Aged Adults in the Community		-0.129779		0.00455463	Benjamini-Hochberg	Lower with higher VO2max	Multiple linear regression adjusted for: age, sex, systolic blood pressure, diabetes, hypertension treatment status, smoking, prevalent CVD
Organic compounds	Lipids and lipid-like molecules	Fatty acyls	Fatty acid esters	Acylcarnitines	b) Medium-chain acylcarnitines	CAR(10:0) hydroxydecanoyl carnitine	C10:0,OH AC (Hydroxydecanoyl carnitine)	HMDB61636	Plasma	U/ST	Molecular Choreography of Acute Exercise		1.83394		0.000131773	Benjamini-Hochberg	Higher with higher VO2max	Multiple linear regression adjusted for age, sex, ethnicity/race, batch information and percentage of body fat
Organic compounds	Lipids and lipid-like molecules	Fatty acyls	Fatty acid esters	Acylcarnitines	b) Medium-chain acylcarnitines	CAR(6:0) hexanoylcarnitine	C6:0 AC (Hexanoylcarnitine)	HMDB00705	Plasma	U/ST	Molecular Choreography of Acute Exercise		-3.19704		0.00219111	Benjamini-Hochberg	Lower with higher VO2max	Multiple linear regression adjusted for age, sex, ethnicity/race, batch information and percentage of body fat
Organic compounds	Lipids and lipid-like molecules	Fatty acyls	Fatty acid esters	Acylcarnitines	b) Medium-chain acylcarnitines	CAR(6) hexanoylcarnitine	C6 carnitine	HMDB0000705	Plasma	T/U	Metabolic Architecture of Acute Exercise Response in Middle-Aged Adults in the Community		-0.104538		0.0070031	Benjamini-Hochberg	Lower with higher VO2max	Multiple linear regression adjusted for: age, sex, systolic blood pressure, diabetes, hypertension treatment status, smoking, prevalent CVD
Organic compounds	Lipids and lipid-like molecules	Fatty acyls	Fatty acid esters	Acylcarnitines	b) Medium-chain acylcarnitines	CAR(7) heptanoylcarnitine	C7 carnitine	HMDB0013238	Plasma	T/U	Metabolic Architecture of Acute Exercise Response in Middle-Aged Adults in the Community		-0.100536		0.0100182	Benjamini-Hochberg	Lower with higher VO2max	Multiple linear regression adjusted for: age, sex, systolic blood pressure, diabetes, hypertension treatment status, smoking, prevalent CVD
Organic compounds	Lipids and lipid-like molecules	Fatty acyls	Fatty acid esters	Acylcarnitines	b) Medium-chain acylcarnitines	CAR(9) nonanoylcarnitine	C9 carnitine	HMDB0013288	Plasma	T/U	Metabolic Architecture of Acute Exercise Response in Middle-Aged Adults in the Community		0.0770088		0.0496675	Benjamini-Hochberg	Higher with higher VO2max	Multiple linear regression adjusted for: age, sex, systolic blood pressure, diabetes, hypertension treatment status, smoking, prevalent CVD
Organic compounds	Lipids and lipid-like molecules	Fatty acyls	Fatty acid esters	Acylcarnitines	c) Long-chain acylcarnitines	CAR(16-OH) 2-hydroxyhexadecanoylcarnitine	C16-OH carnitine	HMDB0013337	Plasma	T/U	Metabolic Architecture of Acute Exercise Response in Middle-Aged Adults in the Community		-0.0885859		0.02666	Benjamini-Hochberg	Lower with higher VO2max	Multiple linear regression adjusted for: age, sex, systolic blood pressure, diabetes, hypertension treatment status, smoking, prevalent CVD
Organic compounds	Lipids and lipid-like molecules	Fatty acyls	Fatty acid esters	Acylcarnitines	c) Long-chain acylcarnitines	CAR(16:0) palmitoylcarnitine	C16 carnitine	HMDB0000222	Plasma	T/U	Metabolic Architecture of Acute Exercise Response in Middle-Aged Adults in the Community		-0.117424		0.00456841	Benjamini-Hochberg	Lower with higher VO2max	Multiple linear regression adjusted for: age, sex, systolic blood pressure, diabetes, hypertension treatment status, smoking, prevalent CVD
Organic compounds	Lipids and lipid-like molecules	Fatty acyls	Fatty acid esters	Acylcarnitines	c) Long-chain acylcarnitines	CAR(18:0) stearoylcarnitine	C18 carnitine	HMDB0000848	Plasma	T/U	Metabolic Architecture of Acute Exercise Response in Middle-Aged Adults in the Community		0.0981033		0.0153371	Benjamini-Hochberg	Higher with higher VO2max	Multiple linear regression adjusted for: age, sex, systolic blood pressure, diabetes, hypertension treatment status, smoking, prevalent CVD
Organic compounds	Lipids and lipid-like molecules	Fatty acyls	Fatty acid esters	Acylcarnitines	c) Long-chain acylcarnitines	CAR(18:2) linoleyl carnitine	C18:2 carnitine	HMDB0006469	Plasma	T/U	Metabolic Architecture of Acute Exercise Response in Middle-Aged Adults in the Community		-0.0975961		0.0186168	Benjamini-Hochberg	Lower with higher VO2max	Multiple linear regression adjusted for: age, sex, systolic blood pressure, diabetes, hypertension treatment status, smoking, prevalent CVD
Organic compounds	Lipids and lipid-like molecules	Fatty acyls	Fatty acid esters	Acylcarnitines	d) Very-long chain acylcarnitines	CAR(26)	C26-Carnitine	N/A	Plasma	T (AQ)	Plasma Metabolite Profiles in Response to Chronic Exercise		0.18		0.0347	Bonferroni	Higher with higher VO2max	Multiple linear regression adjusted for age, sex, baseline cardiovascular risk factor to detect association between baseline metabolites and change in VO2peak
Organic compounds	Lipids and lipid-like molecules	Fatty acyls	Fatty acid esters	Fatty acid esters		Decadienoic acid FA(10:2)	C10:2 FA (Decadienoic acid)	N/A	Plasma	U/ST	Molecular Choreography of Acute Exercise		-0.160787		0.0313018	Benjamini-Hochberg	Lower with higher VO2max	Multiple linear regression adjusted for age, sex, ethnicity/race, batch information and percentage of body fat
Organic compounds	Lipids and lipid-like molecules	Fatty acyls	Fatty acid esters	Fatty acid esters		Hydrocinnamate	hydrocinnamate	HMDB0000764	Plasma	T/U	Metabolic Architecture of Acute Exercise Response in Middle-Aged Adults in the Community		0.169475		1.80649e-05	Benjamini-Hochberg	Higher with higher VO2max	Multiple linear regression adjusted for: age, sex, systolic blood pressure, diabetes, hypertension treatment status, smoking, prevalent CVD
Organic compounds	Lipids and lipid-like molecules	Fatty acyls	Fatty acid esters	Fatty acid esters		Hydrocinnamate	3-Phenylpropionate (hydrocinnamate)	HMDB00764	Plasma	U/ST	Molecular Choreography of Acute Exercise		-0.616056		0.0383757	Benjamini-Hochberg	Lower with higher VO2max	Multiple linear regression adjusted for age, sex, ethnicity/race, batch information and percentage of body fat
Organic compounds	Lipids and lipid-like molecules	Fatty acyls	Fatty acid esters	Fatty acid esters		Hydroxy-decadienoic acid FA(10:2;O)	C10:2,OH FA (Hydroxy-decadienoic acid)	N/A	Plasma	U/ST	Molecular Choreography of Acute Exercise		0.86849		0.0207586	Benjamini-Hochberg	Higher with higher VO2max	Multiple linear regression adjusted for age, sex, ethnicity/race, batch information and percentage of body fat
Organic compounds	Lipids and lipid-like molecules	Fatty acyls	Fatty acids and conjugates	Branched fatty acids		Ethylmalonic acid	Ethylmalonic acid	HMDB00622	Plasma	U/ST	Molecular Choreography of Acute Exercise		2.26995		0.00138166	Benjamini-Hochberg	Higher with higher VO2max	Multiple linear regression adjusted for age, sex, ethnicity/race, batch information and percentage of body fat
Organic compounds	Lipids and lipid-like molecules	Fatty acyls	Fatty acids and conjugates	Branched fatty acids		Itaconate	itaconate	HMDB0002092	Plasma	T/U	Metabolic Architecture of Acute Exercise Response in Middle-Aged Adults in the Community		0.171156		8.02004e-06	Benjamini-Hochberg	Higher with higher VO2max	Multiple linear regression adjusted for: age, sex, systolic blood pressure, diabetes, hypertension treatment status, smoking, prevalent CVD
Organic compounds	Lipids and lipid-like molecules	Fatty acyls	Fatty acids and conjugates	Furanoid fatty acids		3-Carboxy-4-methyl-5-propyl-2-furanpropionic acid	CMPF	HMDB0061112	Plasma	T/U	Metabolic Architecture of Acute Exercise Response in Middle-Aged Adults in the Community		0.218676		2.53714e-08	Benjamini-Hochberg	Higher with higher VO2max	Multiple linear regression adjusted for: age, sex, systolic blood pressure, diabetes, hypertension treatment status, smoking, prevalent CVD
Organic compounds	Lipids and lipid-like molecules	Fatty acyls	Fatty acids and conjugates	Hydroxy fatty acids		(S)-(-)-2-hydroxyisocaproic acid	(S)-(-)-2-Hydroxyisocaproic acid	HMDB00746	Plasma	U/ST	Molecular Choreography of Acute Exercise		-0.512704		0.000143469	Benjamini-Hochberg	Lower with higher VO2max	Multiple linear regression adjusted for age, sex, ethnicity/race, batch information and percentage of body fat
Organic compounds	Lipids and lipid-like molecules	Fatty acyls	Fatty acids and conjugates	Hydroxy fatty acids		L-α-hydroxyisovaleric acid	L-alpha-Hydroxyisovaleric acid	HMDB00407	Plasma	U/ST	Molecular Choreography of Acute Exercise		-1.07277		0.000832035	Benjamini-Hochberg	Lower with higher VO2max	Multiple linear regression adjusted for age, sex, ethnicity/race, batch information and percentage of body fat
Organic compounds	Lipids and lipid-like molecules	Fatty acyls	Fatty acids and conjugates	Long-chain fatty acids		10-heptadecenoate	10-heptadecenoate	HMDB0060038	Plasma	T/U	Metabolic Architecture of Acute Exercise Response in Middle-Aged Adults in the Community		-0.144405		0.000326398	Benjamini-Hochberg	Lower with higher VO2max	Multiple linear regression adjusted for: age, sex, systolic blood pressure, diabetes, hypertension treatment status, smoking, prevalent CVD
Organic compounds	Lipids and lipid-like molecules	Fatty acyls	Fatty acids and conjugates	Long-chain fatty acids		10-nonadecenoate	10-nonadecenoate	HMDB0013622	Plasma	T/U	Metabolic Architecture of Acute Exercise Response in Middle-Aged Adults in the Community		-0.0999724		0.0113706	Benjamini-Hochberg	Lower with higher VO2max	Multiple linear regression adjusted for: age, sex, systolic blood pressure, diabetes, hypertension treatment status, smoking, prevalent CVD
Organic compounds	Lipids and lipid-like molecules	Fatty acyls	Fatty acids and conjugates	Long-chain fatty acids		12,13-diHOME	12,13-diHOME	N/A	Serum	T (AQ)	12,13-diHOME: An Exercise-Induced Lipokine that Increases Skeletal Muscle Fatty Acid Uptake	0.1126		0.032			Higher with higher VO2max	Pearson correlation between metabolite and VO2peak, unadjusted
Organic compounds	Lipids and lipid-like molecules	Fatty acyls	Fatty acids and conjugates	Long-chain fatty acids		12,13-diHOME	12,13-diHOME	HMDB0004705	Plasma	T/U	Metabolic Architecture of Acute Exercise Response in Middle-Aged Adults in the Community		0.137203		0.000518883	Benjamini-Hochberg	Higher with higher VO2max	Multiple linear regression adjusted for: age, sex, systolic blood pressure, diabetes, hypertension treatment status, smoking, prevalent CVD
Organic compounds	Lipids and lipid-like molecules	Fatty acyls	Fatty acids and conjugates	Long-chain fatty acids		Arachidate	arachidate	HMDB0002212	Plasma	T/U	Metabolic Architecture of Acute Exercise Response in Middle-Aged Adults in the Community		0.197777		1.08088e-07	Benjamini-Hochberg	Higher with higher VO2max	Multiple linear regression adjusted for: age, sex, systolic blood pressure, diabetes, hypertension treatment status, smoking, prevalent CVD
Organic compounds	Lipids and lipid-like molecules	Fatty acyls	Fatty acids and conjugates	Long-chain fatty acids		Heptadecanoate	heptadecanoate	HMDB0002259	Plasma	T/U	Metabolic Architecture of Acute Exercise Response in Middle-Aged Adults in the Community		-0.146888		0.000183236	Benjamini-Hochberg	Lower with higher VO2max	Multiple linear regression adjusted for: age, sex, systolic blood pressure, diabetes, hypertension treatment status, smoking, prevalent CVD
Organic compounds	Lipids and lipid-like molecules	Fatty acyls	Fatty acids and conjugates	Long-chain fatty acids		Hydroxy-eicosadienoic acid FA(20:2;O)	C20:2,OH FA (Hydroxy-eicosadienoic acid)	N/A	Plasma	U/ST	Molecular Choreography of Acute Exercise		0.766414		0.0010389	Benjamini-Hochberg	Higher with higher VO2max	Multiple linear regression adjusted for age, sex, ethnicity/race, batch information and percentage of body fat
Organic compounds	Lipids and lipid-like molecules	Fatty acyls	Fatty acids and conjugates	Long-chain fatty acids		Hydroxy-hexadecanoic acid FA(16:0;O)	C16:0,OH FA(2) (Hydroxy-hexadecanoic acid)	HMDB60061	Plasma	U/ST	Molecular Choreography of Acute Exercise		-0.005983		0.0327486	Benjamini-Hochberg	Lower with higher VO2max	Multiple linear regression adjusted for age, sex, ethnicity/race, batch information and percentage of body fat
Organic compounds	Lipids and lipid-like molecules	Fatty acyls	Fatty acids and conjugates	Long-chain fatty acids		Hydroxy-pentadecanoic acid FA(15:0;O)	C15:0,OH FA (Hydroxy-pentadecanoic acid)	N/A	Plasma	U/ST	Molecular Choreography of Acute Exercise		-1.54985		0.0363749	Benjamini-Hochberg	Lower with higher VO2max	Multiple linear regression adjusted for age, sex, ethnicity/race, batch information and percentage of body fat
Organic compounds	Lipids and lipid-like molecules	Fatty acyls	Fatty acids and conjugates	Long-chain fatty acids		Myristoleate	myristoleate	HMDB0002000	Plasma	T/U	Metabolic Architecture of Acute Exercise Response in Middle-Aged Adults in the Community		-0.0769105		0.0442641	Benjamini-Hochberg	Lower with higher VO2max	Multiple linear regression adjusted for: age, sex, systolic blood pressure, diabetes, hypertension treatment status, smoking, prevalent CVD, measured with HILIC
Organic compounds	Lipids and lipid-like molecules	Fatty acyls	Fatty acids and conjugates	Long-chain fatty acids		Myristoleate	myristoleate	HMDB0002000	Plasma	T/U	Metabolic Architecture of Acute Exercise Response in Middle-Aged Adults in the Community		-0.103267		0.0151028	Benjamini-Hochberg	Lower with higher VO2max	Multiple linear regression adjusted for: age, sex, systolic blood pressure, diabetes, hypertension treatment status, smoking, prevalent CVD, meassured with C18
Organic compounds	Lipids and lipid-like molecules	Fatty acyls	Fatty acids and conjugates	Long-chain fatty acids		Nonadecanoate	nonadecanoate	HMDB0000772	Plasma	T/U	Metabolic Architecture of Acute Exercise Response in Middle-Aged Adults in the Community		0.102209		0.0076959	Benjamini-Hochberg	Higher with higher VO2max	Multiple linear regression adjusted for: age, sex, systolic blood pressure, diabetes, hypertension treatment status, smoking, prevalent CVD
Organic compounds	Lipids and lipid-like molecules	Fatty acyls	Fatty acids and conjugates	Long-chain fatty acids		Nonadecanoic acid FA(19:0)	C19:0 FA(1) (Nonadecanoic acid)	HMDB00772	Plasma	U/ST	Molecular Choreography of Acute Exercise		1.3		0.018704	Benjamini-Hochberg	Higher with higher VO2max	Multiple linear regression adjusted for age, sex, ethnicity/race, batch information and percentage of body fat
Organic compounds	Lipids and lipid-like molecules	Fatty acyls	Fatty acids and conjugates	Long-chain fatty acids		Palmitate	palmitate	HMDB0000220	Plasma	T/U	Metabolic Architecture of Acute Exercise Response in Middle-Aged Adults in the Community		-0.0946416		0.0172657	Benjamini-Hochberg	Lower with higher VO2max	Multiple linear regression adjusted for: age, sex, systolic blood pressure, diabetes, hypertension treatment status, smoking, prevalent CVD
Organic compounds	Lipids and lipid-like molecules	Fatty acyls	Fatty acids and conjugates	Long-chain fatty acids		Palmitoleate	palmitoleate	HMDB0003229	Plasma	T/U	Metabolic Architecture of Acute Exercise Response in Middle-Aged Adults in the Community		-0.0984149		0.0186262	Benjamini-Hochberg	Lower with higher VO2max	Multiple linear regression adjusted for: age, sex, systolic blood pressure, diabetes, hypertension treatment status, smoking, prevalent CVD
Organic compounds	Lipids and lipid-like molecules	Fatty acyls	Fatty acids and conjugates	Long-chain fatty acids		Palmitoleic acid FA(16:1)	C16:1 FA (Palmitoleic acid)	HMDB03229	Plasma	U/ST	Molecular Choreography of Acute Exercise		-1.08452		0.0135748	Benjamini-Hochberg	Lower with higher VO2max	Multiple linear regression adjusted for age, sex, ethnicity/race, batch information and percentage of body fat
Organic compounds	Lipids and lipid-like molecules	Fatty acyls	Fatty acids and conjugates	Long-chain fatty acids		Pentadecanoate	pentadecanoate	HMDB0000826	Plasma	T/U	Metabolic Architecture of Acute Exercise Response in Middle-Aged Adults in the Community		-0.0888938		0.0233982	Benjamini-Hochberg	Lower with higher VO2max	Multiple linear regression adjusted for: age, sex, systolic blood pressure, diabetes, hypertension treatment status, smoking, prevalent CVD
Organic compounds	Lipids and lipid-like molecules	Fatty acyls	Fatty acids and conjugates	Long-chain fatty acids		Tetradecanedicarboxylic acid FA(14:0;DC)	C14:0,DC FA(1) (Tetradecanedicarboxylic acid)	HMDB00872	Plasma	U/ST	Molecular Choreography of Acute Exercise		1.19551		0.0474417	Benjamini-Hochberg	Higher with higher VO2max	Multiple linear regression adjusted for age, sex, ethnicity/race, batch information and percentage of body fat
Organic compounds	Lipids and lipid-like molecules	Fatty acyls	Fatty acids and conjugates	Medium-chain fatty acids		2-hydroxyoctanoate	2-hydroxyoctanoate	N/A	Plasma	T/U	Metabolic Architecture of Acute Exercise Response in Middle-Aged Adults in the Community		0.105175		0.00587213	Benjamini-Hochberg	Higher with higher VO2max	Multiple linear regression adjusted for: age, sex, systolic blood pressure, diabetes, hypertension treatment status, smoking, prevalent CVD
Organic compounds	Lipids and lipid-like molecules	Fatty acyls	Fatty acids and conjugates	Medium-chain fatty acids		3-methyladipate	3-methyladipate	HMDB0000555	Plasma	T/U	Metabolic Architecture of Acute Exercise Response in Middle-Aged Adults in the Community		0.0809799		0.0339758	Benjamini-Hochberg	Higher with higher VO2max	Multiple linear regression adjusted for: age, sex, systolic blood pressure, diabetes, hypertension treatment status, smoking, prevalent CVD
Organic compounds	Lipids and lipid-like molecules	Fatty acyls	Fatty acids and conjugates	Medium-chain fatty acids		Adipic acid	Adipic acid	N/A	Plasma	U	Metabolic modulation predicts heart failure tests performance		-0.186	0.0125			Lower with higher VO2max	Unadjusted multiple regression using standard least squares
Organic compounds	Lipids and lipid-like molecules	Fatty acyls	Fatty acids and conjugates	Medium-chain fatty acids		Caprate	caprate	HMDB0000511	Plasma	T/U	Metabolic Architecture of Acute Exercise Response in Middle-Aged Adults in the Community		0.146692		0.000174303	Benjamini-Hochberg	Higher with higher VO2max	Multiple linear regression adjusted for: age, sex, systolic blood pressure, diabetes, hypertension treatment status, smoking, prevalent CVD
Organic compounds	Lipids and lipid-like molecules	Fatty acyls	Fatty acids and conjugates	Medium-chain fatty acids		Decatrienoic acid FA(10:3)	C10:3 FA (Decatrienoic acid)	N/A	Plasma	U/ST	Molecular Choreography of Acute Exercise		-1.45247		0.0327486	Benjamini-Hochberg	Lower with higher VO2max	Multiple linear regression adjusted for age, sex, ethnicity/race, batch information and percentage of body fat
Organic compounds	Lipids and lipid-like molecules	Fatty acyls	Fatty acids and conjugates	Medium-chain fatty acids		Hydroxy-octenoic acid FA(8:1;O)	C8:1,OH FA (Hydroxy-octenoic acid)	N/A	Plasma	U/ST	Molecular Choreography of Acute Exercise		2.58326		0.000358487	Benjamini-Hochberg	Higher with higher VO2max	Multiple linear regression adjusted for age, sex, ethnicity/race, batch information and percentage of body fat
Organic compounds	Lipids and lipid-like molecules	Fatty acyls	Fatty acids and conjugates	Medium-chain fatty acids		Hydroxycapric acid FA(10:0;O)	C10:0,OH FA(1) (Hydroxycapric acid)	HMDB02203	Plasma	U/ST	Molecular Choreography of Acute Exercise		1.65033		0.000744527	Benjamini-Hochberg	Higher with higher VO2max	Multiple linear regression adjusted for age, sex, ethnicity/race, batch information and percentage of body fat
Organic compounds	Lipids and lipid-like molecules	Fatty acyls	Fatty acids and conjugates	Medium-chain fatty acids		Hydroxycapric acid FA(10:0;O)	C10:0,OH FA(2) (Hydroxycapric acid)	HMDB02203	Plasma	U/ST	Molecular Choreography of Acute Exercise		1.70269		0.000242006	Benjamini-Hochberg	Higher with higher VO2max	Multiple linear regression adjusted for age, sex, ethnicity/race, batch information and percentage of body fat
Organic compounds	Lipids and lipid-like molecules	Fatty acyls	Fatty acids and conjugates	Methyl-branched fatty acids		Mesaconic acid	mesaconic acid	N/A	Serum	U	Runners' metabolomic changes following marathon	-0.708		<0.05			Lower with higher VO2max	Spearman correlation between metabolite and VO2peak
Organic compounds	Lipids and lipid-like molecules	Fatty acyls	Fatty acids and conjugates	Very long-chain fatty acids		13-docosenoate	13-docosenoate	HMDB0002068	Plasma	T/U	Metabolic Architecture of Acute Exercise Response in Middle-Aged Adults in the Community		0.122839		0.00119126	Benjamini-Hochberg	Higher with higher VO2max	Multiple linear regression adjusted for: age, sex, systolic blood pressure, diabetes, hypertension treatment status, smoking, prevalent CVD
Organic compounds	Lipids and lipid-like molecules	Fatty acyls	Fatty acids and conjugates	Very long-chain fatty acids		Adrenate	adrenate	HMDB0002226	Plasma	T/U	Metabolic Architecture of Acute Exercise Response in Middle-Aged Adults in the Community		-0.116569		0.00378714	Benjamini-Hochberg	Lower with higher VO2max	Multiple linear regression adjusted for: age, sex, systolic blood pressure, diabetes, hypertension treatment status, smoking, prevalent CVD
Organic compounds	Lipids and lipid-like molecules	Fatty acyls	Fatty acids and conjugates	Very long-chain fatty acids		Docosahexaenoate	docosahexaenoate	HMDB0002183	Plasma	T/U	Metabolic Architecture of Acute Exercise Response in Middle-Aged Adults in the Community		0.169881		1.98473e-05	Benjamini-Hochberg	Higher with higher VO2max	Multiple linear regression adjusted for: age, sex, systolic blood pressure, diabetes, hypertension treatment status, smoking, prevalent CVD
Organic compounds	Lipids and lipid-like molecules	Fatty acyls	Fatty acids and conjugates	Very long-chain fatty acids		Docosahexaenoic acid	docosahexaenoic acid (DHA)	N/A	Plasma	U	Physical fitness level is reflected by alterations in the human plasma metabolome			<0.03			Higher with higher VO2max	Multiple regression analysis (orthogonal partial least-squares discriminant), combined to Mann–Whitney U-test comparing low vs. high fit
Organic compounds	Lipids and lipid-like molecules	Fatty acyls	Fatty acids and conjugates	Very long-chain fatty acids		Hydroxy-pentacosanoic acid FA(15:0;O)	C25:0,OH FA (Hydroxy-pentacosanoic acid)	N/A	Plasma	U/ST	Molecular Choreography of Acute Exercise		0.606233		0.0474417	Benjamini-Hochberg	Higher with higher VO2max	Multiple linear regression adjusted for age, sex, ethnicity/race, batch information and percentage of body fat
Organic compounds	Lipids and lipid-like molecules	Fatty acyls	Fatty acids and conjugates	Very long-chain fatty acids		Lignoceric acid FA(24:0)	Lignoceric acid (C24:0)	N/A	Plasma	T (AQ)	Metabolic profiles in heart failure due to non-ischemic cardiomyopathy at rest and under exercise		1.22	0.0002			Higher with higher VO2max	ANOVA adjusted for heart condition, sampling time, age and BMI
Organic compounds	Lipids and lipid-like molecules	Fatty acyls	Fatty acids and conjugates	Very long-chain fatty acids		Nervonic acid	nervonic acid	HMDB0002368	Plasma	T/U	Metabolic Architecture of Acute Exercise Response in Middle-Aged Adults in the Community		0.0815669		0.0308418	Benjamini-Hochberg	Higher with higher VO2max	Multiple linear regression adjusted for: age, sex, systolic blood pressure, diabetes, hypertension treatment status, smoking, prevalent CVD
Organic compounds	Lipids and lipid-like molecules	Fatty acyls	Fatty acids and conjugates	Very long-chain fatty acids		Nervonic acid FA(24:1)	C24:1 FA (Nervonic acid)	HMDB02368	Plasma	U/ST	Molecular Choreography of Acute Exercise		-2.11635		0.047869	Benjamini-Hochberg	Lower with higher VO2max	Multiple linear regression adjusted for age, sex, ethnicity/race, batch information and percentage of body fat
Organic compounds	Lipids and lipid-like molecules	Fatty acyls	Fatty acids and conjugates	Very long-chain fatty acids		Tricosanoic acid FA(23:0)	Tricosanoid acid (C23:0)	N/A	Plasma	T (AQ)	Metabolic profiles in heart failure due to non-ischemic cardiomyopathy at rest and under exercise		1.23	0.0005			Higher with higher VO2max	ANOVA adjusted for heart condition, sampling time, age and BMI
Organic compounds	Lipids and lipid-like molecules	Fatty acyls	Fatty acyl glycosides	Fatty acyl glycosides of mono- and disaccharides		Glucosylgalactosyl hydroxylysine	Glucosyl galactosyl hydroxylysine	HMDB00585	Plasma	U/ST	Molecular Choreography of Acute Exercise		-2.31753		0.000705426	Benjamini-Hochberg	Lower with higher VO2max	Multiple linear regression adjusted for age, sex, ethnicity/race, batch information and percentage of body fat
Organic compounds	Lipids and lipid-like molecules	Fatty acyls	Lineolic acids and derivatives	Lineolic acids and derivatives		9-hydroxyoctadecadienoic acid	9-HODE(2)	HMDB04702	Plasma	U/ST	Molecular Choreography of Acute Exercise		0.584969		0.00149348	Benjamini-Hochberg	Higher with higher VO2max	Multiple linear regression adjusted for age, sex, ethnicity/race, batch information and percentage of body fat
Organic compounds	Lipids and lipid-like molecules	Fatty acyls	Lineolic acids and derivatives	Lineolic acids and derivatives		9-hydroxyoctadecadienoic acid	9-HODE(1)	HMDB04702	Plasma	U/ST	Molecular Choreography of Acute Exercise		-0.970112		0.044345	Benjamini-Hochberg	Lower with higher VO2max	Multiple linear regression adjusted for age, sex, ethnicity/race, batch information and percentage of body fat
Organic compounds	Lipids and lipid-like molecules	Fatty acyls	Lineolic acids and derivatives	Lineolic acids and derivatives		Linoleate	linoleate	HMDB0000673	Plasma	T/U	Metabolic Architecture of Acute Exercise Response in Middle-Aged Adults in the Community		-0.0997314		0.0123453	Benjamini-Hochberg	Lower with higher VO2max	Multiple linear regression adjusted for: age, sex, systolic blood pressure, diabetes, hypertension treatment status, smoking, prevalent CVD
Organic compounds	Lipids and lipid-like molecules	Glycerolipids	Diradylglycerols	Diacylglycerols		DAG(14:0/16:0)	DAG(14:0/16:0)	N/A	Plasma	U/ST	Molecular Choreography of Acute Exercise		-0.935626		0.0182879	Benjamini-Hochberg	Lower with higher VO2max	Multiple linear regression adjusted for age, sex, ethnicity/race, batch information and percentage of body fat
Organic compounds	Lipids and lipid-like molecules	Glycerolipids	Diradylglycerols	Diacylglycerols		DAG(14:0/18:1)	DAG(14:0/18:1)	HMDB07015	Plasma	U/ST	Molecular Choreography of Acute Exercise		-0.52697		0.0114594	Benjamini-Hochberg	Lower with higher VO2max	Multiple linear regression adjusted for age, sex, ethnicity/race, batch information and percentage of body fat
Organic compounds	Lipids and lipid-like molecules	Glycerolipids	Diradylglycerols	Diacylglycerols		DAG(14:0/18:2)	DAG(14:0/18:2)	HMDB07016	Plasma	U/ST	Molecular Choreography of Acute Exercise		-0.385349		0.000329374	Benjamini-Hochberg	Lower with higher VO2max	Multiple linear regression adjusted for age, sex, ethnicity/race, batch information and percentage of body fat
Organic compounds	Lipids and lipid-like molecules	Glycerolipids	Diradylglycerols	Diacylglycerols		DAG(16:0/16:1)	DAG(16:0/16:1)	HMDB07099	Plasma	U/ST	Molecular Choreography of Acute Exercise		-0.93317		0.000986773	Benjamini-Hochberg	Lower with higher VO2max	Multiple linear regression adjusted for age, sex, ethnicity/race, batch information and percentage of body fat
Organic compounds	Lipids and lipid-like molecules	Glycerolipids	Diradylglycerols	Diacylglycerols		DAG(16:0/18:1)	DAG(16:0/18:1)	HMDB07102	Plasma	U/ST	Molecular Choreography of Acute Exercise		-1.2087		0.00698629	Benjamini-Hochberg	Lower with higher VO2max	Multiple linear regression adjusted for age, sex, ethnicity/race, batch information and percentage of body fat
Organic compounds	Lipids and lipid-like molecules	Glycerolipids	Diradylglycerols	Diacylglycerols		DAG(16:0/18:2)	DAG(16:0/18:2)	HMDB07103	Plasma	U/ST	Molecular Choreography of Acute Exercise		-1.93534		0.0238917	Benjamini-Hochberg	Lower with higher VO2max	Multiple linear regression adjusted for age, sex, ethnicity/race, batch information and percentage of body fat
Organic compounds	Lipids and lipid-like molecules	Glycerolipids	Diradylglycerols	Diacylglycerols		DAG(16:0/18:3)	DAG(16:0/18:3)	HMDB07105	Plasma	U/ST	Molecular Choreography of Acute Exercise		-3.54839		0.000222058	Benjamini-Hochberg	Lower with higher VO2max	Multiple linear regression adjusted for age, sex, ethnicity/race, batch information and percentage of body fat
Organic compounds	Lipids and lipid-like molecules	Glycerolipids	Diradylglycerols	Diacylglycerols		DAG(16:0/20:4)	DAG(16:0/20:4)	HMDB07112	Plasma	U/ST	Molecular Choreography of Acute Exercise		-1.16827		0.000467189	Benjamini-Hochberg	Lower with higher VO2max	Multiple linear regression adjusted for age, sex, ethnicity/race, batch information and percentage of body fat
Organic compounds	Lipids and lipid-like molecules	Glycerolipids	Diradylglycerols	Diacylglycerols		DAG(16:0/22:5)	DAG(16:0/22:5)	HMDB07120	Plasma	U/ST	Molecular Choreography of Acute Exercise		-1.53214		0.0422361	Benjamini-Hochberg	Lower with higher VO2max	Multiple linear regression adjusted for age, sex, ethnicity/race, batch information and percentage of body fat
Organic compounds	Lipids and lipid-like molecules	Glycerolipids	Diradylglycerols	Diacylglycerols		DAG(16:1/18:1)	DAG(16:1/18:1)	HMDB07131	Plasma	U/ST	Molecular Choreography of Acute Exercise		-0.272826		0.00137883	Benjamini-Hochberg	Lower with higher VO2max	Multiple linear regression adjusted for age, sex, ethnicity/race, batch information and percentage of body fat
Organic compounds	Lipids and lipid-like molecules	Glycerolipids	Diradylglycerols	Diacylglycerols		DAG(16:1/18:2)	DAG(16:1/18:2)	HMDB07132	Plasma	U/ST	Molecular Choreography of Acute Exercise		-0.766241		0.00581147	Benjamini-Hochberg	Lower with higher VO2max	Multiple linear regression adjusted for age, sex, ethnicity/race, batch information and percentage of body fat
Organic compounds	Lipids and lipid-like molecules	Glycerolipids	Diradylglycerols	Diacylglycerols		DAG(18:0/18:1)	DAG(18:0/18:1)	HMDB07160	Plasma	U/ST	Molecular Choreography of Acute Exercise		-1.1038		0.0105084	Benjamini-Hochberg	Lower with higher VO2max	Multiple linear regression adjusted for age, sex, ethnicity/race, batch information and percentage of body fat
Organic compounds	Lipids and lipid-like molecules	Glycerolipids	Diradylglycerols	Diacylglycerols		DAG(18:0/18:3)	DAG(18:0/18:3)	HMDB07163	Plasma	U/ST	Molecular Choreography of Acute Exercise		-1.3555		0.0181992	Benjamini-Hochberg	Lower with higher VO2max	Multiple linear regression adjusted for age, sex, ethnicity/race, batch information and percentage of body fat
Organic compounds	Lipids and lipid-like molecules	Glycerolipids	Diradylglycerols	Diacylglycerols		DAG(18:1/20:2)	DAG(18:1/20:2)	HMDB07225	Plasma	U/ST	Molecular Choreography of Acute Exercise		-0.103668		0.0199552	Benjamini-Hochberg	Lower with higher VO2max	Multiple linear regression adjusted for age, sex, ethnicity/race, batch information and percentage of body fat
Organic compounds	Lipids and lipid-like molecules	Glycerolipids	Diradylglycerols	Diacylglycerols		DAG(18:1/20:3)	DAG(18:1/20:3)	HMDB07227	Plasma	U/ST	Molecular Choreography of Acute Exercise		-1.32563		0.000145789	Benjamini-Hochberg	Lower with higher VO2max	Multiple linear regression adjusted for age, sex, ethnicity/race, batch information and percentage of body fat
Organic compounds	Lipids and lipid-like molecules	Glycerolipids	Diradylglycerols	Diacylglycerols		DAG(18:1/20:4)	DAG(18:1/20:4)	HMDB07228	Plasma	U/ST	Molecular Choreography of Acute Exercise		-1.47398		0.000262261	Benjamini-Hochberg	Lower with higher VO2max	Multiple linear regression adjusted for age, sex, ethnicity/race, batch information and percentage of body fat
Organic compounds	Lipids and lipid-like molecules	Glycerolipids	Diradylglycerols	Diacylglycerols		DAG(18:1/22:5)	DAG(18:1/22:5)	HMDB07236	Plasma	U/ST	Molecular Choreography of Acute Exercise		-1.43111		0.000760039	Benjamini-Hochberg	Lower with higher VO2max	Multiple linear regression adjusted for age, sex, ethnicity/race, batch information and percentage of body fat
Organic compounds	Lipids and lipid-like molecules	Glycerolipids	Diradylglycerols	Diacylglycerols		DAG(18:2/18:3)	DAG(18:2/18:3)	HMDB07250	Plasma	U/ST	Molecular Choreography of Acute Exercise		-1.49098		0.0185079	Benjamini-Hochberg	Lower with higher VO2max	Multiple linear regression adjusted for age, sex, ethnicity/race, batch information and percentage of body fat
Organic compounds	Lipids and lipid-like molecules	Glycerolipids	Diradylglycerols	Diacylglycerols		DAG(18:2/20:3)	DAG(18:2/20:3)	HMDB07256	Plasma	U/ST	Molecular Choreography of Acute Exercise		-1.4444		6.59053e-05	Benjamini-Hochberg	Lower with higher VO2max	Multiple linear regression adjusted for age, sex, ethnicity/race, batch information and percentage of body fat
Organic compounds	Lipids and lipid-like molecules	Glycerolipids	Diradylglycerols	Diacylglycerols		DAG(18:2/20:4)	DAG(18:2/20:4)	HMDB07257	Plasma	U/ST	Molecular Choreography of Acute Exercise		-3.57482		6.59053e-05	Benjamini-Hochberg	Lower with higher VO2max	Multiple linear regression adjusted for age, sex, ethnicity/race, batch information and percentage of body fat
Organic compounds	Lipids and lipid-like molecules	Glycerolipids	Diradylglycerols	Diacylglycerols		DAG(18:2/22:5)	DAG(18:2/22:5)	HMDB07265	Plasma	U/ST	Molecular Choreography of Acute Exercise		-0.991167		0.0153928	Benjamini-Hochberg	Lower with higher VO2max	Multiple linear regression adjusted for age, sex, ethnicity/race, batch information and percentage of body fat
Organic compounds	Lipids and lipid-like molecules	Glycerolipids	Diradylglycerols	Diacylglycerols		DAG(20:0/20:0)	DAG(20:0/20:0)	HMDB07368	Plasma	U/ST	Molecular Choreography of Acute Exercise		2.39848		0.0021549	Benjamini-Hochberg	Higher with higher VO2max	Multiple linear regression adjusted for age, sex, ethnicity/race, batch information and percentage of body fat
Organic compounds	Lipids and lipid-like molecules	Glycerolipids	Diradylglycerols	Diacylglycerols		DAG(30:0)	C30:0 DAG	HMDB0007011	Plasma	T/U	Metabolic Architecture of Acute Exercise Response in Middle-Aged Adults in the Community		-0.148085		0.000376114	Benjamini-Hochberg	Lower with higher VO2max	Multiple linear regression adjusted for: age, sex, systolic blood pressure, diabetes, hypertension treatment status, smoking, prevalent CVD
Organic compounds	Lipids and lipid-like molecules	Glycerolipids	Diradylglycerols	Diacylglycerols		DAG(32:1)	C32:1 DAG	HMDB0007099	Plasma	T/U	Metabolic Architecture of Acute Exercise Response in Middle-Aged Adults in the Community		-0.229889		2.26621e-08	Benjamini-Hochberg	Lower with higher VO2max	Multiple linear regression adjusted for: age, sex, systolic blood pressure, diabetes, hypertension treatment status, smoking, prevalent CVD
Organic compounds	Lipids and lipid-like molecules	Glycerolipids	Diradylglycerols	Diacylglycerols		DAG(34:1)	C34:1 DAG	HMDB0007102	Plasma	T/U	Metabolic Architecture of Acute Exercise Response in Middle-Aged Adults in the Community		-0.231925		3.58514e-08	Benjamini-Hochberg	Lower with higher VO2max	Multiple linear regression adjusted for: age, sex, systolic blood pressure, diabetes, hypertension treatment status, smoking, prevalent CVD
Organic compounds	Lipids and lipid-like molecules	Glycerolipids	Diradylglycerols	Diacylglycerols		DAG(34:2)	C34:2 DAG	HMDB0007103	Plasma	T/U	Metabolic Architecture of Acute Exercise Response in Middle-Aged Adults in the Community		-0.286351		4.95256e-12	Benjamini-Hochberg	Lower with higher VO2max	Multiple linear regression adjusted for: age, sex, systolic blood pressure, diabetes, hypertension treatment status, smoking, prevalent CVD
Organic compounds	Lipids and lipid-like molecules	Glycerolipids	Diradylglycerols	Diacylglycerols		DAG(34:3)	C34:3 DAG	HMDB0007132	Plasma	T/U	Metabolic Architecture of Acute Exercise Response in Middle-Aged Adults in the Community		-0.299113		3.64016e-13	Benjamini-Hochberg	Lower with higher VO2max	Multiple linear regression adjusted for: age, sex, systolic blood pressure, diabetes, hypertension treatment status, smoking, prevalent CVD
Organic compounds	Lipids and lipid-like molecules	Glycerolipids	Diradylglycerols	Diacylglycerols		DAG(36:2)	C36:2 DAG	HMDB0007218	Plasma	T/U	Metabolic Architecture of Acute Exercise Response in Middle-Aged Adults in the Community		-0.198052		8.43917e-07	Benjamini-Hochberg	Lower with higher VO2max	Multiple linear regression adjusted for: age, sex, systolic blood pressure, diabetes, hypertension treatment status, smoking, prevalent CVD
Organic compounds	Lipids and lipid-like molecules	Glycerolipids	Diradylglycerols	Diacylglycerols		DAG(36:3)	C36:3 DAG	HMDB0007219	Plasma	T/U	Metabolic Architecture of Acute Exercise Response in Middle-Aged Adults in the Community		-0.215766		7.22576e-08	Benjamini-Hochberg	Lower with higher VO2max	Multiple linear regression adjusted for: age, sex, systolic blood pressure, diabetes, hypertension treatment status, smoking, prevalent CVD
Organic compounds	Lipids and lipid-like molecules	Glycerolipids	Diradylglycerols	Diacylglycerols		DAG(36:4)	C36:4 DAG	HMDB0007248	Plasma	T/U	Metabolic Architecture of Acute Exercise Response in Middle-Aged Adults in the Community		-0.247585		3.23358e-10	Benjamini-Hochberg	Lower with higher VO2max	Multiple linear regression adjusted for: age, sex, systolic blood pressure, diabetes, hypertension treatment status, smoking, prevalent CVD
Organic compounds	Lipids and lipid-like molecules	Glycerolipids	Diradylglycerols	Diacylglycerols		DAG(38:5)	C38:5 DAG	HMDB0007199	Plasma	T/U	Metabolic Architecture of Acute Exercise Response in Middle-Aged Adults in the Community		-0.138663		0.00092518	Benjamini-Hochberg	Lower with higher VO2max	Multiple linear regression adjusted for: age, sex, systolic blood pressure, diabetes, hypertension treatment status, smoking, prevalent CVD
Organic compounds	Lipids and lipid-like molecules	Glycerolipids	Glycosylglycerols	Glycosylglycerols		Glucosyl-glycerol	Glucosyl-glycerol	HMDB06790	Plasma	U/ST	Molecular Choreography of Acute Exercise		1.2138		0.000262335	Benjamini-Hochberg	Higher with higher VO2max	Multiple linear regression adjusted for age, sex, ethnicity/race, batch information and percentage of body fat
Organic compounds	Lipids and lipid-like molecules	Glycerolipids	Glycosylglycerols	Glycosylglycerols		Glycerol-3-galactoside	Glycerol-3-galactoside	N/A	Plasma	U	Metabolic modulation predicts heart failure tests performance		0.379	0.0001			Higher with higher VO2max	Unadjusted multiple regression using standard least squares
Organic compounds	Lipids and lipid-like molecules	Glycerolipids	Triradylcglycerols	Triacylglycerols		TAG(36:0)	TAG(36:0)	HMDB00638	Plasma	U/ST	Molecular Choreography of Acute Exercise		-0.667407		0.0485382	Benjamini-Hochberg	Lower with higher VO2max	Multiple linear regression adjusted for age, sex, ethnicity/race, batch information and percentage of body fat
Organic compounds	Lipids and lipid-like molecules	Glycerolipids	Triradylcglycerols	Triacylglycerols		TAG(38:0)	TAG(38:0)	N/A	Plasma	U/ST	Molecular Choreography of Acute Exercise		-0.170044		0.000154892	Benjamini-Hochberg	Lower with higher VO2max	Multiple linear regression adjusted for age, sex, ethnicity/race, batch information and percentage of body fat
Organic compounds	Lipids and lipid-like molecules	Glycerolipids	Triradylcglycerols	Triacylglycerols		TAG(40:0)	TAG(40:0)	HMDB00220	Plasma	U/ST	Molecular Choreography of Acute Exercise		-0.585858		0.00100798	Benjamini-Hochberg	Lower with higher VO2max	Multiple linear regression adjusted for age, sex, ethnicity/race, batch information and percentage of body fat
Organic compounds	Lipids and lipid-like molecules	Glycerolipids	Triradylcglycerols	Triacylglycerols		TAG(42:0)	TAG(42:0)	N/A	Plasma	U/ST	Molecular Choreography of Acute Exercise		-0.768335		0.000247405	Benjamini-Hochberg	Lower with higher VO2max	Multiple linear regression adjusted for age, sex, ethnicity/race, batch information and percentage of body fat
Organic compounds	Lipids and lipid-like molecules	Glycerolipids	Triradylcglycerols	Triacylglycerols		TAG(42:1)	TAG(42:1)	N/A	Plasma	U/ST	Molecular Choreography of Acute Exercise		-0.799036		0.00147801	Benjamini-Hochberg	Lower with higher VO2max	Multiple linear regression adjusted for age, sex, ethnicity/race, batch information and percentage of body fat
Organic compounds	Lipids and lipid-like molecules	Glycerolipids	Triradylcglycerols	Triacylglycerols		TAG(42:2)	TAG(42:2)	N/A	Plasma	U/ST	Molecular Choreography of Acute Exercise		-0.627044		0.0198779	Benjamini-Hochberg	Lower with higher VO2max	Multiple linear regression adjusted for age, sex, ethnicity/race, batch information and percentage of body fat
Organic compounds	Lipids and lipid-like molecules	Glycerolipids	Triradylcglycerols	Triacylglycerols		TAG(44:0)	TAG(44:0)	N/A	Plasma	U/ST	Molecular Choreography of Acute Exercise		-0.682425		0.000425904	Benjamini-Hochberg	Lower with higher VO2max	Multiple linear regression adjusted for age, sex, ethnicity/race, batch information and percentage of body fat
Organic compounds	Lipids and lipid-like molecules	Glycerolipids	Triradylcglycerols	Triacylglycerols		TAG(44:1)	TAG(44:1)	N/A	Plasma	U/ST	Molecular Choreography of Acute Exercise		-0.75079		0.000262261	Benjamini-Hochberg	Lower with higher VO2max	Multiple linear regression adjusted for age, sex, ethnicity/race, batch information and percentage of body fat
Organic compounds	Lipids and lipid-like molecules	Glycerolipids	Triradylcglycerols	Triacylglycerols		TAG(44:2)	TAG(44:2)	N/A	Plasma	U/ST	Molecular Choreography of Acute Exercise		-1.03907		0.000883514	Benjamini-Hochberg	Lower with higher VO2max	Multiple linear regression adjusted for age, sex, ethnicity/race, batch information and percentage of body fat
Organic compounds	Lipids and lipid-like molecules	Glycerolipids	Triradylcglycerols	Triacylglycerols		TAG(44:3)	TAG(44:3)	N/A	Plasma	U/ST	Molecular Choreography of Acute Exercise		-0.959168		0.000450615	Benjamini-Hochberg	Lower with higher VO2max	Multiple linear regression adjusted for age, sex, ethnicity/race, batch information and percentage of body fat
Organic compounds	Lipids and lipid-like molecules	Glycerolipids	Triradylcglycerols	Triacylglycerols		TAG(45:0)	TAG(45:0)	N/A	Plasma	U/ST	Molecular Choreography of Acute Exercise		-0.849235		0.000222058	Benjamini-Hochberg	Lower with higher VO2max	Multiple linear regression adjusted for age, sex, ethnicity/race, batch information and percentage of body fat
Organic compounds	Lipids and lipid-like molecules	Glycerolipids	Triradylcglycerols	Triacylglycerols		TAG(45:1)	TAG(45:1)	N/A	Plasma	U/ST	Molecular Choreography of Acute Exercise		-1.25686		0.00159796	Benjamini-Hochberg	Lower with higher VO2max	Multiple linear regression adjusted for age, sex, ethnicity/race, batch information and percentage of body fat
Organic compounds	Lipids and lipid-like molecules	Glycerolipids	Triradylcglycerols	Triacylglycerols		TAG(46:0)	TAG(46:0)	N/A	Plasma	U/ST	Molecular Choreography of Acute Exercise		-0.836241		0.000309016	Benjamini-Hochberg	Lower with higher VO2max	Multiple linear regression adjusted for age, sex, ethnicity/race, batch information and percentage of body fat
Organic compounds	Lipids and lipid-like molecules	Glycerolipids	Triradylcglycerols	Triacylglycerols		TAG(46:1)	C46:1 TAG	HMDB0010412	Plasma	T/U	Metabolic Architecture of Acute Exercise Response in Middle-Aged Adults in the Community		-0.0886219		0.02501	Benjamini-Hochberg	Lower with higher VO2max	Multiple linear regression adjusted for: age, sex, systolic blood pressure, diabetes, hypertension treatment status, smoking, prevalent CVD
Organic compounds	Lipids and lipid-like molecules	Glycerolipids	Triradylcglycerols	Triacylglycerols		TAG(46:1)	TAG(46:1)	N/A	Plasma	U/ST	Molecular Choreography of Acute Exercise		-0.72062		0.000722668	Benjamini-Hochberg	Lower with higher VO2max	Multiple linear regression adjusted for age, sex, ethnicity/race, batch information and percentage of body fat
Organic compounds	Lipids and lipid-like molecules	Glycerolipids	Triradylcglycerols	Triacylglycerols		TAG(46:2)	C46:2 TAG	HMDB0010419	Plasma	T/U	Metabolic Architecture of Acute Exercise Response in Middle-Aged Adults in the Community		-0.117642		0.00293647	Benjamini-Hochberg	Lower with higher VO2max	Multiple linear regression adjusted for: age, sex, systolic blood pressure, diabetes, hypertension treatment status, smoking, prevalent CVD
Organic compounds	Lipids and lipid-like molecules	Glycerolipids	Triradylcglycerols	Triacylglycerols		TAG(46:2)	TAG(46:2)	N/A	Plasma	U/ST	Molecular Choreography of Acute Exercise		-0.863242		0.000583855	Benjamini-Hochberg	Lower with higher VO2max	Multiple linear regression adjusted for age, sex, ethnicity/race, batch information and percentage of body fat
Organic compounds	Lipids and lipid-like molecules	Glycerolipids	Triradylcglycerols	Triacylglycerols		TAG(46:3)	C46:3 TAG	HMDB0042751	Plasma	T/U	Metabolic Architecture of Acute Exercise Response in Middle-Aged Adults in the Community		-0.124223		0.0018032	Benjamini-Hochberg	Lower with higher VO2max	Multiple linear regression adjusted for: age, sex, systolic blood pressure, diabetes, hypertension treatment status, smoking, prevalent CVD
Organic compounds	Lipids and lipid-like molecules	Glycerolipids	Triradylcglycerols	Triacylglycerols		TAG(46:3)	TAG(46:3)	N/A	Plasma	U/ST	Molecular Choreography of Acute Exercise		-1.01705		0.000476001	Benjamini-Hochberg	Lower with higher VO2max	Multiple linear regression adjusted for age, sex, ethnicity/race, batch information and percentage of body fat
Organic compounds	Lipids and lipid-like molecules	Glycerolipids	Triradylcglycerols	Triacylglycerols		TAG(46:4)	C46:4 TAG	HMDB0042548	Plasma	T/U	Metabolic Architecture of Acute Exercise Response in Middle-Aged Adults in the Community		-0.0953944		0.0172043	Benjamini-Hochberg	Lower with higher VO2max	Multiple linear regression adjusted for: age, sex, systolic blood pressure, diabetes, hypertension treatment status, smoking, prevalent CVD
Organic compounds	Lipids and lipid-like molecules	Glycerolipids	Triradylcglycerols	Triacylglycerols		TAG(47:0)	C47:0 TAG	HMDB0042094	Plasma	T/U	Metabolic Architecture of Acute Exercise Response in Middle-Aged Adults in the Community		-0.0898826		0.0237371	Benjamini-Hochberg	Lower with higher VO2max	Multiple linear regression adjusted for: age, sex, systolic blood pressure, diabetes, hypertension treatment status, smoking, prevalent CVD
Organic compounds	Lipids and lipid-like molecules	Glycerolipids	Triradylcglycerols	Triacylglycerols		TAG(47:0)	TAG(47:0)	N/A	Plasma	U/ST	Molecular Choreography of Acute Exercise		-1.07282		0.000262261	Benjamini-Hochberg	Lower with higher VO2max	Multiple linear regression adjusted for age, sex, ethnicity/race, batch information and percentage of body fat
Organic compounds	Lipids and lipid-like molecules	Glycerolipids	Triradylcglycerols	Triacylglycerols		TAG(47:1)	TAG(47:1)	N/A	Plasma	U/ST	Molecular Choreography of Acute Exercise		-0.848495		0.000389786	Benjamini-Hochberg	Lower with higher VO2max	Multiple linear regression adjusted for age, sex, ethnicity/race, batch information and percentage of body fat
Organic compounds	Lipids and lipid-like molecules	Glycerolipids	Triradylcglycerols	Triacylglycerols		TAG(47:2)	C47:2 TAG	HMDB0042076	Plasma	T/U	Metabolic Architecture of Acute Exercise Response in Middle-Aged Adults in the Community		-0.0977368		0.0122303	Benjamini-Hochberg	Lower with higher VO2max	Multiple linear regression adjusted for: age, sex, systolic blood pressure, diabetes, hypertension treatment status, smoking, prevalent CVD
Organic compounds	Lipids and lipid-like molecules	Glycerolipids	Triradylcglycerols	Triacylglycerols		TAG(47:2)	TAG(47:2)	N/A	Plasma	U/ST	Molecular Choreography of Acute Exercise		-1.04906		0.000425904	Benjamini-Hochberg	Lower with higher VO2max	Multiple linear regression adjusted for age, sex, ethnicity/race, batch information and percentage of body fat
Organic compounds	Lipids and lipid-like molecules	Glycerolipids	Triradylcglycerols	Triacylglycerols		TAG(48:0)	TAG(48:0)	N/A	Plasma	U/ST	Molecular Choreography of Acute Exercise		-0.780193		0.000548791	Benjamini-Hochberg	Lower with higher VO2max	Multiple linear regression adjusted for age, sex, ethnicity/race, batch information and percentage of body fat
Organic compounds	Lipids and lipid-like molecules	Glycerolipids	Triradylcglycerols	Triacylglycerols		TAG(48:1)	C48:1 TAG	HMDB0005359	Plasma	T/U	Metabolic Architecture of Acute Exercise Response in Middle-Aged Adults in the Community		-0.122501		0.0023043	Benjamini-Hochberg	Lower with higher VO2max	Multiple linear regression adjusted for: age, sex, systolic blood pressure, diabetes, hypertension treatment status, smoking, prevalent CVD
Organic compounds	Lipids and lipid-like molecules	Glycerolipids	Triradylcglycerols	Triacylglycerols		TAG(48:1)	TAG(48:1)	N/A	Plasma	U/ST	Molecular Choreography of Acute Exercise		-1.2137		0.000198738	Benjamini-Hochberg	Lower with higher VO2max	Multiple linear regression adjusted for age, sex, ethnicity/race, batch information and percentage of body fat
Organic compounds	Lipids and lipid-like molecules	Glycerolipids	Triradylcglycerols	Triacylglycerols		TAG(48:2)	C48:2 TAG	HMDB0005376	Plasma	T/U	Metabolic Architecture of Acute Exercise Response in Middle-Aged Adults in the Community		-0.150763		0.00015736	Benjamini-Hochberg	Lower with higher VO2max	Multiple linear regression adjusted for: age, sex, systolic blood pressure, diabetes, hypertension treatment status, smoking, prevalent CVD
Organic compounds	Lipids and lipid-like molecules	Glycerolipids	Triradylcglycerols	Triacylglycerols		TAG(48:2)	TAG(48:2)	N/A	Plasma	U/ST	Molecular Choreography of Acute Exercise		-0.801842		0.000471362	Benjamini-Hochberg	Lower with higher VO2max	Multiple linear regression adjusted for age, sex, ethnicity/race, batch information and percentage of body fat
Organic compounds	Lipids and lipid-like molecules	Glycerolipids	Triradylcglycerols	Triacylglycerols		TAG(48:3)	C48:3 TAG	HMDB0005432	Plasma	T/U	Metabolic Architecture of Acute Exercise Response in Middle-Aged Adults in the Community		-0.156713		7.04862e-05	Benjamini-Hochberg	Lower with higher VO2max	Multiple linear regression adjusted for: age, sex, systolic blood pressure, diabetes, hypertension treatment status, smoking, prevalent CVD
Organic compounds	Lipids and lipid-like molecules	Glycerolipids	Triradylcglycerols	Triacylglycerols		TAG(48:3)	TAG(48:3)	N/A	Plasma	U/ST	Molecular Choreography of Acute Exercise		-0.922205		0.000476001	Benjamini-Hochberg	Lower with higher VO2max	Multiple linear regression adjusted for age, sex, ethnicity/race, batch information and percentage of body fat
Organic compounds	Lipids and lipid-like molecules	Glycerolipids	Triradylcglycerols	Triacylglycerols		TAG(48:4)	C48:4 TAG	HMDB0042811	Plasma	T/U	Metabolic Architecture of Acute Exercise Response in Middle-Aged Adults in the Community		-0.138521		0.000433216	Benjamini-Hochberg	Lower with higher VO2max	Multiple linear regression adjusted for: age, sex, systolic blood pressure, diabetes, hypertension treatment status, smoking, prevalent CVD
Organic compounds	Lipids and lipid-like molecules	Glycerolipids	Triradylcglycerols	Triacylglycerols		TAG(48:4)	TAG(48:4)	N/A	Plasma	U/ST	Molecular Choreography of Acute Exercise		-0.886134		0.000523401	Benjamini-Hochberg	Lower with higher VO2max	Multiple linear regression adjusted for age, sex, ethnicity/race, batch information and percentage of body fat
Organic compounds	Lipids and lipid-like molecules	Glycerolipids	Triradylcglycerols	Triacylglycerols		TAG(48:5)	C48:5 TAG	HMDB0042789	Plasma	T/U	Metabolic Architecture of Acute Exercise Response in Middle-Aged Adults in the Community		-0.10448		0.0084459	Benjamini-Hochberg	Lower with higher VO2max	Multiple linear regression adjusted for: age, sex, systolic blood pressure, diabetes, hypertension treatment status, smoking, prevalent CVD
Organic compounds	Lipids and lipid-like molecules	Glycerolipids	Triradylcglycerols	Triacylglycerols		TAG(48:5)	TAG(48:5)	N/A	Plasma	U/ST	Molecular Choreography of Acute Exercise		-1.11337		0.0158438	Benjamini-Hochberg	Lower with higher VO2max	Multiple linear regression adjusted for age, sex, ethnicity/race, batch information and percentage of body fat
Organic compounds	Lipids and lipid-like molecules	Glycerolipids	Triradylcglycerols	Triacylglycerols		TAG(49:0)	C49:0 TAG	HMDB0042095	Plasma	T/U	Metabolic Architecture of Acute Exercise Response in Middle-Aged Adults in the Community		-0.101984		0.0110225	Benjamini-Hochberg	Lower with higher VO2max	Multiple linear regression adjusted for: age, sex, systolic blood pressure, diabetes, hypertension treatment status, smoking, prevalent CVD
Organic compounds	Lipids and lipid-like molecules	Glycerolipids	Triradylcglycerols	Triacylglycerols		TAG(49:0)	TAG(49:0)	N/A	Plasma	U/ST	Molecular Choreography of Acute Exercise		-1.03088		0.000389786	Benjamini-Hochberg	Lower with higher VO2max	Multiple linear regression adjusted for age, sex, ethnicity/race, batch information and percentage of body fat
Organic compounds	Lipids and lipid-like molecules	Glycerolipids	Triradylcglycerols	Triacylglycerols		TAG(49:1)	C49:1 TAG	HMDB0011705	Plasma	T/U	Metabolic Architecture of Acute Exercise Response in Middle-Aged Adults in the Community		-0.093194		0.0179864	Benjamini-Hochberg	Lower with higher VO2max	Multiple linear regression adjusted for: age, sex, systolic blood pressure, diabetes, hypertension treatment status, smoking, prevalent CVD
Organic compounds	Lipids and lipid-like molecules	Glycerolipids	Triradylcglycerols	Triacylglycerols		TAG(49:1)	TAG(49:1)	N/A	Plasma	U/ST	Molecular Choreography of Acute Exercise		-1.15751		0.000523401	Benjamini-Hochberg	Lower with higher VO2max	Multiple linear regression adjusted for age, sex, ethnicity/race, batch information and percentage of body fat
Organic compounds	Lipids and lipid-like molecules	Glycerolipids	Triradylcglycerols	Triacylglycerols		TAG(49:2)	C49:2 TAG	HMDB0011706	Plasma	T/U	Metabolic Architecture of Acute Exercise Response in Middle-Aged Adults in the Community		-0.104008		0.00726459	Benjamini-Hochberg	Lower with higher VO2max	Multiple linear regression adjusted for: age, sex, systolic blood pressure, diabetes, hypertension treatment status, smoking, prevalent CVD
Organic compounds	Lipids and lipid-like molecules	Glycerolipids	Triradylcglycerols	Triacylglycerols		TAG(49:2)	TAG(49:2)	N/A	Plasma	U/ST	Molecular Choreography of Acute Exercise		-0.890158		0.000476001	Benjamini-Hochberg	Lower with higher VO2max	Multiple linear regression adjusted for age, sex, ethnicity/race, batch information and percentage of body fat
Organic compounds	Lipids and lipid-like molecules	Glycerolipids	Triradylcglycerols	Triacylglycerols		TAG(49:3)	C49:3 TAG	HMDB0042103	Plasma	T/U	Metabolic Architecture of Acute Exercise Response in Middle-Aged Adults in the Community		-0.175456		5.86923e-06	Benjamini-Hochberg	Lower with higher VO2max	Multiple linear regression adjusted for: age, sex, systolic blood pressure, diabetes, hypertension treatment status, smoking, prevalent CVD
Organic compounds	Lipids and lipid-like molecules	Glycerolipids	Triradylcglycerols	Triacylglycerols		TAG(49:3)	TAG(49:3)	N/A	Plasma	U/ST	Molecular Choreography of Acute Exercise		-1.21644		0.000450615	Benjamini-Hochberg	Lower with higher VO2max	Multiple linear regression adjusted for age, sex, ethnicity/race, batch information and percentage of body fat
Organic compounds	Lipids and lipid-like molecules	Glycerolipids	Triradylcglycerols	Triacylglycerols		TAG(50:0)	TAG(50:0)	N/A	Plasma	U/ST	Molecular Choreography of Acute Exercise		-1.10145		0.000712074	Benjamini-Hochberg	Lower with higher VO2max	Multiple linear regression adjusted for age, sex, ethnicity/race, batch information and percentage of body fat
Organic compounds	Lipids and lipid-like molecules	Glycerolipids	Triradylcglycerols	Triacylglycerols		TAG(50:1)	C50:1 TAG	HMDB0005360	Plasma	T/U	Metabolic Architecture of Acute Exercise Response in Middle-Aged Adults in the Community		-0.201372		1.53331e-06	Benjamini-Hochberg	Lower with higher VO2max	Multiple linear regression adjusted for: age, sex, systolic blood pressure, diabetes, hypertension treatment status, smoking, prevalent CVD
Organic compounds	Lipids and lipid-like molecules	Glycerolipids	Triradylcglycerols	Triacylglycerols		TAG(50:1)	TAG(50:1)	N/A	Plasma	U/ST	Molecular Choreography of Acute Exercise		-0.81603		0.000698985	Benjamini-Hochberg	Lower with higher VO2max	Multiple linear regression adjusted for age, sex, ethnicity/race, batch information and percentage of body fat
Organic compounds	Lipids and lipid-like molecules	Glycerolipids	Triradylcglycerols	Triacylglycerols		TAG(50:2)	C50:2 TAG	HMDB0005377	Plasma	T/U	Metabolic Architecture of Acute Exercise Response in Middle-Aged Adults in the Community		-0.246996		2.52625e-09	Benjamini-Hochberg	Lower with higher VO2max	Multiple linear regression adjusted for: age, sex, systolic blood pressure, diabetes, hypertension treatment status, smoking, prevalent CVD
Organic compounds	Lipids and lipid-like molecules	Glycerolipids	Triradylcglycerols	Triacylglycerols		TAG(50:2)	TAG(50:2)	N/A	Plasma	U/ST	Molecular Choreography of Acute Exercise		-0.836331		0.00431553	Benjamini-Hochberg	Lower with higher VO2max	Multiple linear regression adjusted for age, sex, ethnicity/race, batch information and percentage of body fat
Organic compounds	Lipids and lipid-like molecules	Glycerolipids	Triradylcglycerols	Triacylglycerols		TAG(50:3)	C50:3 TAG	HMDB0005433	Plasma	T/U	Metabolic Architecture of Acute Exercise Response in Middle-Aged Adults in the Community		-0.264942		2.83296e-11	Benjamini-Hochberg	Lower with higher VO2max	Multiple linear regression adjusted for: age, sex, systolic blood pressure, diabetes, hypertension treatment status, smoking, prevalent CVD
Organic compounds	Lipids and lipid-like molecules	Glycerolipids	Triradylcglycerols	Triacylglycerols		TAG(50:3)	TAG(50:3)	N/A	Plasma	U/ST	Molecular Choreography of Acute Exercise		-1.06362		0.0048322	Benjamini-Hochberg	Lower with higher VO2max	Multiple linear regression adjusted for age, sex, ethnicity/race, batch information and percentage of body fat
Organic compounds	Lipids and lipid-like molecules	Glycerolipids	Triradylcglycerols	Triacylglycerols		TAG(50:4)	C50:4 TAG	HMDB0005435	Plasma	T/U	Metabolic Architecture of Acute Exercise Response in Middle-Aged Adults in the Community		-0.242551		7.1363e-10	Benjamini-Hochberg	Lower with higher VO2max	Multiple linear regression adjusted for: age, sex, systolic blood pressure, diabetes, hypertension treatment status, smoking, prevalent CVD
Organic compounds	Lipids and lipid-like molecules	Glycerolipids	Triradylcglycerols	Triacylglycerols		TAG(50:4)	TAG(50:4)	N/A	Plasma	U/ST	Molecular Choreography of Acute Exercise		-1.0998		0.000859815	Benjamini-Hochberg	Lower with higher VO2max	Multiple linear regression adjusted for age, sex, ethnicity/race, batch information and percentage of body fat
Organic compounds	Lipids and lipid-like molecules	Glycerolipids	Triradylcglycerols	Triacylglycerols		TAG(50:5)	C50:5 TAG	HMDB0010471	Plasma	T/U	Metabolic Architecture of Acute Exercise Response in Middle-Aged Adults in the Community		-0.190359		1.59185e-06	Benjamini-Hochberg	Lower with higher VO2max	Multiple linear regression adjusted for: age, sex, systolic blood pressure, diabetes, hypertension treatment status, smoking, prevalent CVD
Organic compounds	Lipids and lipid-like molecules	Glycerolipids	Triradylcglycerols	Triacylglycerols		TAG(50:5)	TAG(50:5)	N/A	Plasma	U/ST	Molecular Choreography of Acute Exercise		-1.09744		0.000234232	Benjamini-Hochberg	Lower with higher VO2max	Multiple linear regression adjusted for age, sex, ethnicity/race, batch information and percentage of body fat
Organic compounds	Lipids and lipid-like molecules	Glycerolipids	Triradylcglycerols	Triacylglycerols		TAG(50:6)	C50:6 TAG	HMDB0010497	Plasma	T/U	Metabolic Architecture of Acute Exercise Response in Middle-Aged Adults in the Community		-0.112838		0.00492494	Benjamini-Hochberg	Lower with higher VO2max	Multiple linear regression adjusted for: age, sex, systolic blood pressure, diabetes, hypertension treatment status, smoking, prevalent CVD
Organic compounds	Lipids and lipid-like molecules	Glycerolipids	Triradylcglycerols	Triacylglycerols		TAG(50:6)	TAG(50:6)	N/A	Plasma	U/ST	Molecular Choreography of Acute Exercise		-1.18136		0.000389786	Benjamini-Hochberg	Lower with higher VO2max	Multiple linear regression adjusted for age, sex, ethnicity/race, batch information and percentage of body fat
Organic compounds	Lipids and lipid-like molecules	Glycerolipids	Triradylcglycerols	Triacylglycerols		TAG(51:0)	C51:0 TAG	HMDB0031106	Plasma	T/U	Metabolic Architecture of Acute Exercise Response in Middle-Aged Adults in the Community		-0.138628		0.000580453	Benjamini-Hochberg	Lower with higher VO2max	Multiple linear regression adjusted for: age, sex, systolic blood pressure, diabetes, hypertension treatment status, smoking, prevalent CVD
Organic compounds	Lipids and lipid-like molecules	Glycerolipids	Triradylcglycerols	Triacylglycerols		TAG(51:0)	TAG(51:0)	N/A	Plasma	U/ST	Molecular Choreography of Acute Exercise		-1.02703		0.000476001	Benjamini-Hochberg	Lower with higher VO2max	Multiple linear regression adjusted for age, sex, ethnicity/race, batch information and percentage of body fat
Organic compounds	Lipids and lipid-like molecules	Glycerolipids	Triradylcglycerols	Triacylglycerols		TAG(51:1)	C51:1 TAG	HMDB0042104	Plasma	T/U	Metabolic Architecture of Acute Exercise Response in Middle-Aged Adults in the Community		-0.190812		2.34899e-06	Benjamini-Hochberg	Lower with higher VO2max	Multiple linear regression adjusted for: age, sex, systolic blood pressure, diabetes, hypertension treatment status, smoking, prevalent CVD
Organic compounds	Lipids and lipid-like molecules	Glycerolipids	Triradylcglycerols	Triacylglycerols		TAG(51:1)	TAG(51:1)	N/A	Plasma	U/ST	Molecular Choreography of Acute Exercise		-1.09027		0.000801593	Benjamini-Hochberg	Lower with higher VO2max	Multiple linear regression adjusted for age, sex, ethnicity/race, batch information and percentage of body fat
Organic compounds	Lipids and lipid-like molecules	Glycerolipids	Triradylcglycerols	Triacylglycerols		TAG(51:2)	C51:2 TAG	HMDB0005362	Plasma	T/U	Metabolic Architecture of Acute Exercise Response in Middle-Aged Adults in the Community		-0.14929		0.000123385	Benjamini-Hochberg	Lower with higher VO2max	Multiple linear regression adjusted for: age, sex, systolic blood pressure, diabetes, hypertension treatment status, smoking, prevalent CVD
Organic compounds	Lipids and lipid-like molecules	Glycerolipids	Triradylcglycerols	Triacylglycerols		TAG(51:2)	TAG(51:2)	N/A	Plasma	U/ST	Molecular Choreography of Acute Exercise		-1.44073		0.00189294	Benjamini-Hochberg	Lower with higher VO2max	Multiple linear regression adjusted for age, sex, ethnicity/race, batch information and percentage of body fat
Organic compounds	Lipids and lipid-like molecules	Glycerolipids	Triradylcglycerols	Triacylglycerols		TAG(51:3)	C51:3 TAG	HMDB0011701	Plasma	T/U	Metabolic Architecture of Acute Exercise Response in Middle-Aged Adults in the Community		-0.210984		5.63232e-08	Benjamini-Hochberg	Lower with higher VO2max	Multiple linear regression adjusted for: age, sex, systolic blood pressure, diabetes, hypertension treatment status, smoking, prevalent CVD
Organic compounds	Lipids and lipid-like molecules	Glycerolipids	Triradylcglycerols	Triacylglycerols		TAG(51:3)	TAG(51:3)	N/A	Plasma	U/ST	Molecular Choreography of Acute Exercise		-0.787		0.000262261	Benjamini-Hochberg	Lower with higher VO2max	Multiple linear regression adjusted for age, sex, ethnicity/race, batch information and percentage of body fat
Organic compounds	Lipids and lipid-like molecules	Glycerolipids	Triradylcglycerols	Triacylglycerols		TAG(51:4)	TAG(51:4)	N/A	Plasma	U/ST	Molecular Choreography of Acute Exercise		-1.99003		0.00251552	Benjamini-Hochberg	Lower with higher VO2max	Multiple linear regression adjusted for age, sex, ethnicity/race, batch information and percentage of body fat
Organic compounds	Lipids and lipid-like molecules	Glycerolipids	Triradylcglycerols	Triacylglycerols		TAG(51:5)	TAG(51:5)	N/A	Plasma	U/ST	Molecular Choreography of Acute Exercise		-1.88791		0.0214568	Benjamini-Hochberg	Lower with higher VO2max	Multiple linear regression adjusted for age, sex, ethnicity/race, batch information and percentage of body fat
Organic compounds	Lipids and lipid-like molecules	Glycerolipids	Triradylcglycerols	Triacylglycerols		TAG(52:0)	TAG(52:0)	N/A	Plasma	U/ST	Molecular Choreography of Acute Exercise		-1.04253		0.00137883	Benjamini-Hochberg	Lower with higher VO2max	Multiple linear regression adjusted for age, sex, ethnicity/race, batch information and percentage of body fat
Organic compounds	Lipids and lipid-like molecules	Glycerolipids	Triradylcglycerols	Triacylglycerols		TAG(52:1)	C52:1 TAG	HMDB0005367	Plasma	T/U	Metabolic Architecture of Acute Exercise Response in Middle-Aged Adults in the Community		-0.148194		0.000377461	Benjamini-Hochberg	Lower with higher VO2max	Multiple linear regression adjusted for: age, sex, systolic blood pressure, diabetes, hypertension treatment status, smoking, prevalent CVD
Organic compounds	Lipids and lipid-like molecules	Glycerolipids	Triradylcglycerols	Triacylglycerols		TAG(52:1)	TAG(52:1)	N/A	Plasma	U/ST	Molecular Choreography of Acute Exercise		-1.43744		0.00340956	Benjamini-Hochberg	Lower with higher VO2max	Multiple linear regression adjusted for age, sex, ethnicity/race, batch information and percentage of body fat
Organic compounds	Lipids and lipid-like molecules	Glycerolipids	Triradylcglycerols	Triacylglycerols		TAG(52:2)	C52:2 TAG	HMDB0005369	Plasma	T/U	Metabolic Architecture of Acute Exercise Response in Middle-Aged Adults in the Community		-0.24323		2.00745e-09	Benjamini-Hochberg	Lower with higher VO2max	Multiple linear regression adjusted for: age, sex, systolic blood pressure, diabetes, hypertension treatment status, smoking, prevalent CVD
Organic compounds	Lipids and lipid-like molecules	Glycerolipids	Triradylcglycerols	Triacylglycerols		TAG(52:2)	TAG(52:2)	N/A	Plasma	U/ST	Molecular Choreography of Acute Exercise		-0.497648		0.00372005	Benjamini-Hochberg	Lower with higher VO2max	Multiple linear regression adjusted for age, sex, ethnicity/race, batch information and percentage of body fat
Organic compounds	Lipids and lipid-like molecules	Glycerolipids	Triradylcglycerols	Triacylglycerols		TAG(52:3)	C52:3 TAG	HMDB0005384	Plasma	T/U	Metabolic Architecture of Acute Exercise Response in Middle-Aged Adults in the Community		-0.25004		5.49192e-10	Benjamini-Hochberg	Lower with higher VO2max	Multiple linear regression adjusted for: age, sex, systolic blood pressure, diabetes, hypertension treatment status, smoking, prevalent CVD
Organic compounds	Lipids and lipid-like molecules	Glycerolipids	Triradylcglycerols	Triacylglycerols		TAG(52:3)	TAG(52:3)	N/A	Plasma	U/ST	Molecular Choreography of Acute Exercise		-2.06741		0.000522384	Benjamini-Hochberg	Lower with higher VO2max	Multiple linear regression adjusted for age, sex, ethnicity/race, batch information and percentage of body fat
Organic compounds	Lipids and lipid-like molecules	Glycerolipids	Triradylcglycerols	Triacylglycerols		TAG(52:4)	C52:4 TAG	HMDB0005363	Plasma	T/U	Metabolic Architecture of Acute Exercise Response in Middle-Aged Adults in the Community		-0.24371		3.65548e-10	Benjamini-Hochberg	Lower with higher VO2max	Multiple linear regression adjusted for: age, sex, systolic blood pressure, diabetes, hypertension treatment status, smoking, prevalent CVD
Organic compounds	Lipids and lipid-like molecules	Glycerolipids	Triradylcglycerols	Triacylglycerols		TAG(52:4)	TAG(52:4)	N/A	Plasma	U/ST	Molecular Choreography of Acute Exercise		-1.32236		0.000145789	Benjamini-Hochberg	Lower with higher VO2max	Multiple linear regression adjusted for age, sex, ethnicity/race, batch information and percentage of body fat
Organic compounds	Lipids and lipid-like molecules	Glycerolipids	Triradylcglycerols	Triacylglycerols		TAG(52:5)	C52:5 TAG	HMDB0005380	Plasma	T/U	Metabolic Architecture of Acute Exercise Response in Middle-Aged Adults in the Community		-0.261126		1.7611e-11	Benjamini-Hochberg	Lower with higher VO2max	Multiple linear regression adjusted for: age, sex, systolic blood pressure, diabetes, hypertension treatment status, smoking, prevalent CVD
Organic compounds	Lipids and lipid-like molecules	Glycerolipids	Triradylcglycerols	Triacylglycerols		TAG(52:5)	TAG(52:5)	N/A	Plasma	U/ST	Molecular Choreography of Acute Exercise		-1.45601		0.000351567	Benjamini-Hochberg	Lower with higher VO2max	Multiple linear regression adjusted for age, sex, ethnicity/race, batch information and percentage of body fat
Organic compounds	Lipids and lipid-like molecules	Glycerolipids	Triradylcglycerols	Triacylglycerols		TAG(52:6)	C52:6 TAG	HMDB0005436	Plasma	T/U	Metabolic Architecture of Acute Exercise Response in Middle-Aged Adults in the Community		-0.203205		3.64054e-07	Benjamini-Hochberg	Lower with higher VO2max	Multiple linear regression adjusted for: age, sex, systolic blood pressure, diabetes, hypertension treatment status, smoking, prevalent CVD
Organic compounds	Lipids and lipid-like molecules	Glycerolipids	Triradylcglycerols	Triacylglycerols		TAG(52:6)	TAG(52:6)	N/A	Plasma	U/ST	Molecular Choreography of Acute Exercise		-1.03486		0.000663484	Benjamini-Hochberg	Lower with higher VO2max	Multiple linear regression adjusted for age, sex, ethnicity/race, batch information and percentage of body fat
Organic compounds	Lipids and lipid-like molecules	Glycerolipids	Triradylcglycerols	Triacylglycerols		TAG(52:7)	C52:7 TAG	HMDB0010517	Plasma	T/U	Metabolic Architecture of Acute Exercise Response in Middle-Aged Adults in the Community		-0.116503		0.00398802	Benjamini-Hochberg	Lower with higher VO2max	Multiple linear regression adjusted for: age, sex, systolic blood pressure, diabetes, hypertension treatment status, smoking, prevalent CVD
Organic compounds	Lipids and lipid-like molecules	Glycerolipids	Triradylcglycerols	Triacylglycerols		TAG(52:7)	TAG(52:7)	N/A	Plasma	U/ST	Molecular Choreography of Acute Exercise		-0.993117		0.000490414	Benjamini-Hochberg	Lower with higher VO2max	Multiple linear regression adjusted for age, sex, ethnicity/race, batch information and percentage of body fat
Organic compounds	Lipids and lipid-like molecules	Glycerolipids	Triradylcglycerols	Triacylglycerols		TAG(52:8)	TAG(52:8)	N/A	Plasma	U/ST	Molecular Choreography of Acute Exercise		-1.82232		0.000222058	Benjamini-Hochberg	Lower with higher VO2max	Multiple linear regression adjusted for age, sex, ethnicity/race, batch information and percentage of body fat
Organic compounds	Lipids and lipid-like molecules	Glycerolipids	Triradylcglycerols	Triacylglycerols		TAG(53:0)	TAG(53:0)	N/A	Plasma	U/ST	Molecular Choreography of Acute Exercise		-0.925708		0.0192543	Benjamini-Hochberg	Lower with higher VO2max	Multiple linear regression adjusted for age, sex, ethnicity/race, batch information and percentage of body fat
Organic compounds	Lipids and lipid-like molecules	Glycerolipids	Triradylcglycerols	Triacylglycerols		TAG(53:1)	TAG(53:1)	N/A	Plasma	U/ST	Molecular Choreography of Acute Exercise		-0.904805		0.00269257	Benjamini-Hochberg	Lower with higher VO2max	Multiple linear regression adjusted for age, sex, ethnicity/race, batch information and percentage of body fat
Organic compounds	Lipids and lipid-like molecules	Glycerolipids	Triradylcglycerols	Triacylglycerols		TAG(53:2)	C53:2 TAG	HMDB0042196	Plasma	T/U	Metabolic Architecture of Acute Exercise Response in Middle-Aged Adults in the Community		-0.185662		1.74789e-06	Benjamini-Hochberg	Lower with higher VO2max	Multiple linear regression adjusted for: age, sex, systolic blood pressure, diabetes, hypertension treatment status, smoking, prevalent CVD
Organic compounds	Lipids and lipid-like molecules	Glycerolipids	Triradylcglycerols	Triacylglycerols		TAG(53:2)	TAG(53:2)	N/A	Plasma	U/ST	Molecular Choreography of Acute Exercise		-1.04709		0.0168874	Benjamini-Hochberg	Lower with higher VO2max	Multiple linear regression adjusted for age, sex, ethnicity/race, batch information and percentage of body fat
Organic compounds	Lipids and lipid-like molecules	Glycerolipids	Triradylcglycerols	Triacylglycerols		TAG(53:3)	C53:3 TAG	HMDB0043058	Plasma	T/U	Metabolic Architecture of Acute Exercise Response in Middle-Aged Adults in the Community		-0.194877		5.37825e-07	Benjamini-Hochberg	Lower with higher VO2max	Multiple linear regression adjusted for: age, sex, systolic blood pressure, diabetes, hypertension treatment status, smoking, prevalent CVD
Organic compounds	Lipids and lipid-like molecules	Glycerolipids	Triradylcglycerols	Triacylglycerols		TAG(53:3)	TAG(53:3)	N/A	Plasma	U/ST	Molecular Choreography of Acute Exercise		-2.08839		0.0220335	Benjamini-Hochberg	Lower with higher VO2max	Multiple linear regression adjusted for age, sex, ethnicity/race, batch information and percentage of body fat
Organic compounds	Lipids and lipid-like molecules	Glycerolipids	Triradylcglycerols	Triacylglycerols		TAG(53:4)	TAG(53:4)	N/A	Plasma	U/ST	Molecular Choreography of Acute Exercise		-1.83905		0.00274731	Benjamini-Hochberg	Lower with higher VO2max	Multiple linear regression adjusted for age, sex, ethnicity/race, batch information and percentage of body fat
Organic compounds	Lipids and lipid-like molecules	Glycerolipids	Triradylcglycerols	Triacylglycerols		TAG(53:5)	TAG(53:5)	N/A	Plasma	U/ST	Molecular Choreography of Acute Exercise		-1.54522		9.20836e-05	Benjamini-Hochberg	Lower with higher VO2max	Multiple linear regression adjusted for age, sex, ethnicity/race, batch information and percentage of body fat
Organic compounds	Lipids and lipid-like molecules	Glycerolipids	Triradylcglycerols	Triacylglycerols		TAG(53:6)	TAG(53:6)	N/A	Plasma	U/ST	Molecular Choreography of Acute Exercise		-3.05096		5.57073e-05	Benjamini-Hochberg	Lower with higher VO2max	Multiple linear regression adjusted for age, sex, ethnicity/race, batch information and percentage of body fat
Organic compounds	Lipids and lipid-like molecules	Glycerolipids	Triradylcglycerols	Triacylglycerols		TAG(54:0)	TAG(54:0)	N/A	Plasma	U/ST	Molecular Choreography of Acute Exercise		-1.04084		0.00159304	Benjamini-Hochberg	Lower with higher VO2max	Multiple linear regression adjusted for age, sex, ethnicity/race, batch information and percentage of body fat
Organic compounds	Lipids and lipid-like molecules	Glycerolipids	Triradylcglycerols	Triacylglycerols		TAG(54:1)	C54:1 TAG	HMDB0005395	Plasma	T/U	Metabolic Architecture of Acute Exercise Response in Middle-Aged Adults in the Community		-0.105048		0.00998232	Benjamini-Hochberg	Lower with higher VO2max	Multiple linear regression adjusted for: age, sex, systolic blood pressure, diabetes, hypertension treatment status, smoking, prevalent CVD
Organic compounds	Lipids and lipid-like molecules	Glycerolipids	Triradylcglycerols	Triacylglycerols		TAG(54:1)	TAG(54:1)	N/A	Plasma	U/ST	Molecular Choreography of Acute Exercise		-1.14674		0.0198473	Benjamini-Hochberg	Lower with higher VO2max	Multiple linear regression adjusted for age, sex, ethnicity/race, batch information and percentage of body fat
Organic compounds	Lipids and lipid-like molecules	Glycerolipids	Triradylcglycerols	Triacylglycerols		TAG(54:2)	C54:2 TAG	HMDB0005403	Plasma	T/U	Metabolic Architecture of Acute Exercise Response in Middle-Aged Adults in the Community		-0.187861		3.11368e-06	Benjamini-Hochberg	Lower with higher VO2max	Multiple linear regression adjusted for: age, sex, systolic blood pressure, diabetes, hypertension treatment status, smoking, prevalent CVD
Organic compounds	Lipids and lipid-like molecules	Glycerolipids	Triradylcglycerols	Triacylglycerols		TAG(54:2)	TAG(54:2)	N/A	Plasma	U/ST	Molecular Choreography of Acute Exercise		-0.86388		0.0422361	Benjamini-Hochberg	Lower with higher VO2max	Multiple linear regression adjusted for age, sex, ethnicity/race, batch information and percentage of body fat
Organic compounds	Lipids and lipid-like molecules	Glycerolipids	Triradylcglycerols	Triacylglycerols		TAG(54:3)	C54:3 TAG	HMDB0005405	Plasma	T/U	Metabolic Architecture of Acute Exercise Response in Middle-Aged Adults in the Community		-0.17507		6.28974e-06	Benjamini-Hochberg	Lower with higher VO2max	Multiple linear regression adjusted for: age, sex, systolic blood pressure, diabetes, hypertension treatment status, smoking, prevalent CVD
Organic compounds	Lipids and lipid-like molecules	Glycerolipids	Triradylcglycerols	Triacylglycerols		TAG(54:3)	TAG(54:3)	N/A	Plasma	U/ST	Molecular Choreography of Acute Exercise		-0.762191		0.0274298	Benjamini-Hochberg	Lower with higher VO2max	Multiple linear regression adjusted for age, sex, ethnicity/race, batch information and percentage of body fat
Organic compounds	Lipids and lipid-like molecules	Glycerolipids	Triradylcglycerols	Triacylglycerols		TAG(54:4)	C54:4 TAG	HMDB0005370	Plasma	T/U	Metabolic Architecture of Acute Exercise Response in Middle-Aged Adults in the Community		-0.141492		0.00025426	Benjamini-Hochberg	Lower with higher VO2max	Multiple linear regression adjusted for: age, sex, systolic blood pressure, diabetes, hypertension treatment status, smoking, prevalent CVD
Organic compounds	Lipids and lipid-like molecules	Glycerolipids	Triradylcglycerols	Triacylglycerols		TAG(54:4)	TAG(54:4)	N/A	Plasma	U/ST	Molecular Choreography of Acute Exercise		-2.77423		0.00581147	Benjamini-Hochberg	Lower with higher VO2max	Multiple linear regression adjusted for age, sex, ethnicity/race, batch information and percentage of body fat
Organic compounds	Lipids and lipid-like molecules	Glycerolipids	Triradylcglycerols	Triacylglycerols		TAG(54:5)	C54:5 TAG	HMDB0005385	Plasma	T/U	Metabolic Architecture of Acute Exercise Response in Middle-Aged Adults in the Community		-0.175791		6.92313e-06	Benjamini-Hochberg	Lower with higher VO2max	Multiple linear regression adjusted for: age, sex, systolic blood pressure, diabetes, hypertension treatment status, smoking, prevalent CVD
Organic compounds	Lipids and lipid-like molecules	Glycerolipids	Triradylcglycerols	Triacylglycerols		TAG(54:5)	TAG(54:5)	N/A	Plasma	U/ST	Molecular Choreography of Acute Exercise		-2.6406		0.000777685	Benjamini-Hochberg	Lower with higher VO2max	Multiple linear regression adjusted for age, sex, ethnicity/race, batch information and percentage of body fat
Organic compounds	Lipids and lipid-like molecules	Glycerolipids	Triradylcglycerols	Triacylglycerols		TAG(54:6)	C54:6 TAG	HMDB0005391	Plasma	T/U	Metabolic Architecture of Acute Exercise Response in Middle-Aged Adults in the Community		-0.142442		0.000184177	Benjamini-Hochberg	Lower with higher VO2max	Multiple linear regression adjusted for: age, sex, systolic blood pressure, diabetes, hypertension treatment status, smoking, prevalent CVD
Organic compounds	Lipids and lipid-like molecules	Glycerolipids	Triradylcglycerols	Triacylglycerols		TAG(54:6)	TAG(54:6)	N/A	Plasma	U/ST	Molecular Choreography of Acute Exercise		-1.31777		0.00632907	Benjamini-Hochberg	Lower with higher VO2max	Multiple linear regression adjusted for age, sex, ethnicity/race, batch information and percentage of body fat
Organic compounds	Lipids and lipid-like molecules	Glycerolipids	Triradylcglycerols	Triacylglycerols		TAG(54:7)	C54:7 TAG	HMDB0005447	Plasma	T/U	Metabolic Architecture of Acute Exercise Response in Middle-Aged Adults in the Community		-0.142107		0.000189252	Benjamini-Hochberg	Lower with higher VO2max	Multiple linear regression adjusted for: age, sex, systolic blood pressure, diabetes, hypertension treatment status, smoking, prevalent CVD
Organic compounds	Lipids and lipid-like molecules	Glycerolipids	Triradylcglycerols	Triacylglycerols		TAG(54:7)	TAG(54:7)	N/A	Plasma	U/ST	Molecular Choreography of Acute Exercise		-1.59457		0.00067306	Benjamini-Hochberg	Lower with higher VO2max	Multiple linear regression adjusted for age, sex, ethnicity/race, batch information and percentage of body fat
Organic compounds	Lipids and lipid-like molecules	Glycerolipids	Triradylcglycerols	Triacylglycerols		TAG(54:8)	C54:8 TAG	HMDB0010518	Plasma	T/U	Metabolic Architecture of Acute Exercise Response in Middle-Aged Adults in the Community		-0.094269		0.0181923	Benjamini-Hochberg	Lower with higher VO2max	Multiple linear regression adjusted for: age, sex, systolic blood pressure, diabetes, hypertension treatment status, smoking, prevalent CVD
Organic compounds	Lipids and lipid-like molecules	Glycerolipids	Triradylcglycerols	Triacylglycerols		TAG(54:8)	TAG(54:8)	N/A	Plasma	U/ST	Molecular Choreography of Acute Exercise		-0.997075		0.0386284	Benjamini-Hochberg	Lower with higher VO2max	Multiple linear regression adjusted for age, sex, ethnicity/race, batch information and percentage of body fat
Organic compounds	Lipids and lipid-like molecules	Glycerolipids	Triradylcglycerols	Triacylglycerols		TAG(55:2)	C55:2 TAG	HMDB0042226	Plasma	T/U	Metabolic Architecture of Acute Exercise Response in Middle-Aged Adults in the Community		-0.122124		0.00197022	Benjamini-Hochberg	Lower with higher VO2max	Multiple linear regression adjusted for: age, sex, systolic blood pressure, diabetes, hypertension treatment status, smoking, prevalent CVD
Organic compounds	Lipids and lipid-like molecules	Glycerolipids	Triradylcglycerols	Triacylglycerols		TAG(55:2)	TAG(55:2)	N/A	Plasma	U/ST	Molecular Choreography of Acute Exercise		-1.56056		0.0292866	Benjamini-Hochberg	Lower with higher VO2max	Multiple linear regression adjusted for age, sex, ethnicity/race, batch information and percentage of body fat
Organic compounds	Lipids and lipid-like molecules	Glycerolipids	Triradylcglycerols	Triacylglycerols		TAG(55:3)	C55:3 TAG	HMDB0042466	Plasma	T/U	Metabolic Architecture of Acute Exercise Response in Middle-Aged Adults in the Community		-0.109366		0.00399942	Benjamini-Hochberg	Lower with higher VO2max	Multiple linear regression adjusted for: age, sex, systolic blood pressure, diabetes, hypertension treatment status, smoking, prevalent CVD
Organic compounds	Lipids and lipid-like molecules	Glycerolipids	Triradylcglycerols	Triacylglycerols		TAG(55:3)	TAG(55:3)	N/A	Plasma	U/ST	Molecular Choreography of Acute Exercise		-1.65692		0.0489504	Benjamini-Hochberg	Lower with higher VO2max	Multiple linear regression adjusted for age, sex, ethnicity/race, batch information and percentage of body fat
Organic compounds	Lipids and lipid-like molecules	Glycerolipids	Triradylcglycerols	Triacylglycerols		TAG(55:5)	TAG(55:5)	N/A	Plasma	U/ST	Molecular Choreography of Acute Exercise		-3.92483		0.000247405	Benjamini-Hochberg	Lower with higher VO2max	Multiple linear regression adjusted for age, sex, ethnicity/race, batch information and percentage of body fat
Organic compounds	Lipids and lipid-like molecules	Glycerolipids	Triradylcglycerols	Triacylglycerols		TAG(56:2)	TAG(56:2)	N/A	Plasma	U/ST	Molecular Choreography of Acute Exercise		-0.934604		0.0274298	Benjamini-Hochberg	Lower with higher VO2max	Multiple linear regression adjusted for age, sex, ethnicity/race, batch information and percentage of body fat
Organic compounds	Lipids and lipid-like molecules	Glycerolipids	Triradylcglycerols	Triacylglycerols		TAG(56:3)	C56:3 TAG	HMDB0005410	Plasma	T/U	Metabolic Architecture of Acute Exercise Response in Middle-Aged Adults in the Community		-0.115633		0.00311654	Benjamini-Hochberg	Lower with higher VO2max	Multiple linear regression adjusted for: age, sex, systolic blood pressure, diabetes, hypertension treatment status, smoking, prevalent CVD
Organic compounds	Lipids and lipid-like molecules	Glycerolipids	Triradylcglycerols	Triacylglycerols		TAG(56:4)	C56:4 TAG	HMDB0005398	Plasma	T/U	Metabolic Architecture of Acute Exercise Response in Middle-Aged Adults in the Community		-0.13815		0.000350866	Benjamini-Hochberg	Lower with higher VO2max	Multiple linear regression adjusted for: age, sex, systolic blood pressure, diabetes, hypertension treatment status, smoking, prevalent CVD
Organic compounds	Lipids and lipid-like molecules	Glycerolipids	Triradylcglycerols	Triacylglycerols		TAG(56:5)	C56:5 TAG	HMDB0005406	Plasma	T/U	Metabolic Architecture of Acute Exercise Response in Middle-Aged Adults in the Community		-0.0865128		0.0286039	Benjamini-Hochberg	Lower with higher VO2max	Multiple linear regression adjusted for: age, sex, systolic blood pressure, diabetes, hypertension treatment status, smoking, prevalent CVD
Organic compounds	Lipids and lipid-like molecules	Glycerolipids	Triradylcglycerols	Triacylglycerols		TAG(56:5)	TAG(56:5)	N/A	Plasma	U/ST	Molecular Choreography of Acute Exercise		-2.40383		0.00148456	Benjamini-Hochberg	Lower with higher VO2max	Multiple linear regression adjusted for age, sex, ethnicity/race, batch information and percentage of body fat
Organic compounds	Lipids and lipid-like molecules	Glycerolipids	Triradylcglycerols	Triacylglycerols		TAG(56:6)	TAG(56:6)	N/A	Plasma	U/ST	Molecular Choreography of Acute Exercise		-2.3697		0.00344733	Benjamini-Hochberg	Lower with higher VO2max	Multiple linear regression adjusted for age, sex, ethnicity/race, batch information and percentage of body fat
Organic compounds	Lipids and lipid-like molecules	Glycerolipids	Triradylcglycerols	Triacylglycerols		TAG(58:5)	TAG(58:5)	N/A	Plasma	U/ST	Molecular Choreography of Acute Exercise		-1.58026		0.00197553	Benjamini-Hochberg	Lower with higher VO2max	Multiple linear regression adjusted for age, sex, ethnicity/race, batch information and percentage of body fat
Organic compounds	Lipids and lipid-like molecules	Glycerolipids	Triradylcglycerols	Triacylglycerols		TAG(58:6)	TAG(58:6)	N/A	Plasma	U/ST	Molecular Choreography of Acute Exercise		-2.11531		0.00698629	Benjamini-Hochberg	Lower with higher VO2max	Multiple linear regression adjusted for age, sex, ethnicity/race, batch information and percentage of body fat
Organic compounds	Lipids and lipid-like molecules	Glycerolipids	Triradylcglycerols	Triacylglycerols		TAG(58:8)	C58:8 TAG	HMDB0005413	Plasma	T/U	Metabolic Architecture of Acute Exercise Response in Middle-Aged Adults in the Community		0.116897		0.00321374	Benjamini-Hochberg	Higher with higher VO2max	Multiple linear regression adjusted for: age, sex, systolic blood pressure, diabetes, hypertension treatment status, smoking, prevalent CVD
Organic compounds	Lipids and lipid-like molecules	Glycerolipids	Triradylcglycerols	Triacylglycerols		TAG(58:9)	C58:9 TAG	HMDB0005463	Plasma	T/U	Metabolic Architecture of Acute Exercise Response in Middle-Aged Adults in the Community		0.158382		5.21768e-05	Benjamini-Hochberg	Higher with higher VO2max	Multiple linear regression adjusted for: age, sex, systolic blood pressure, diabetes, hypertension treatment status, smoking, prevalent CVD
Organic compounds	Lipids and lipid-like molecules	Glycerolipids	Triradylcglycerols	Triacylglycerols		TAG(60:12)	C60:12 TAG	HMDB0005478	Plasma	T/U	Metabolic Architecture of Acute Exercise Response in Middle-Aged Adults in the Community		0.149766		0.000169768	Benjamini-Hochberg	Higher with higher VO2max	Multiple linear regression adjusted for: age, sex, systolic blood pressure, diabetes, hypertension treatment status, smoking, prevalent CVD
Organic compounds	Lipids and lipid-like molecules	Glycerophosphocholines	Glycerophosphocholines	Glycerophosphocholines		Alpha-Glycerophosphocholine	Alpha-Glycerophosphocholine	N/A	Plasma	T (AQ)	Plasma Metabolite Profiles in Response to Chronic Exercise		0.24		0.0293	Bonferroni	Higher with higher VO2max	Multiple linear regression adjusted for age, sex, baseline cardiovascular risk factor to detect association between baseline metabolites and change in VO2peak
Organic compounds	Lipids and lipid-like molecules	Glycerophospholipids	Glycerophosphates	Glycerophosphates		Glycerol-3-Phosphate	Glycerol-3-Phosphate	N/A	Plasma	T (AQ)	Plasma Metabolite Profiles in Response to Chronic Exercise		0.25		0.00237	Bonferroni	Higher with higher VO2max	Multiple linear regression adjusted for age, sex, baseline cardiovascular risk factor to detect association between baseline metabolites and change in VO2peak
Organic compounds	Lipids and lipid-like molecules	Glycerophospholipids	Glycerophosphates	Glycerophosphates		Glycerol-α-phosphate	Glycerol-α-phosphate	N/A	Plasma	U	Metabolic modulation predicts heart failure tests performance		0.257	0.0005			Higher with higher VO2max	Unadjusted multiple regression using standard least squares
Organic compounds	Lipids and lipid-like molecules	Glycerophospholipids	Glycerophosphocholines	1-(1Z-alkenyl),2-acylglycerophosphocholines		PC(P-34:3)	C34:3 PC plasmalogen	HMDB0011211	Plasma	T/U	Metabolic Architecture of Acute Exercise Response in Middle-Aged Adults in the Community		0.174746		2.52116e-05	Benjamini-Hochberg	Higher with higher VO2max	Multiple linear regression adjusted for: age, sex, systolic blood pressure, diabetes, hypertension treatment status, smoking, prevalent CVD, measured with C8
Organic compounds	Lipids and lipid-like molecules	Glycerophospholipids	Glycerophosphocholines	1-(1Z-alkenyl),2-acylglycerophosphocholines		PC(P-38:6)	C38:6 PC plasmalogen	HMDB0011319	Plasma	T/U	Metabolic Architecture of Acute Exercise Response in Middle-Aged Adults in the Community		0.152328		9.01089e-05	Benjamini-Hochberg	Higher with higher VO2max	Multiple linear regression adjusted for: age, sex, systolic blood pressure, diabetes, hypertension treatment status, smoking, prevalent CVD, measured with C8
Organic compounds	Lipids and lipid-like molecules	Glycerophospholipids	Glycerophosphocholines	1-(1Z-alkenyl),2-acylglycerophosphocholines		PC(P-38:7)	C38:7 PC plasmalogen	HMDB0011229	Plasma	T/U	Metabolic Architecture of Acute Exercise Response in Middle-Aged Adults in the Community		0.193392		5.05911e-07	Benjamini-Hochberg	Higher with higher VO2max	Multiple linear regression adjusted for: age, sex, systolic blood pressure, diabetes, hypertension treatment status, smoking, prevalent CVD, measured with C8
Organic compounds	Lipids and lipid-like molecules	Glycerophospholipids	Glycerophosphocholines	Alkenyl-acylglycerophosphocholines		PC(P-34:1)	C34:1 PC plasmalogen-A	HMDB0011208	Plasma	T/U	Metabolic Architecture of Acute Exercise Response in Middle-Aged Adults in the Community		0.199745		4.21368e-06	Benjamini-Hochberg	Higher with higher VO2max	Multiple linear regression adjusted for: age, sex, systolic blood pressure, diabetes, hypertension treatment status, smoking, prevalent CVD
Organic compounds	Lipids and lipid-like molecules	Glycerophospholipids	Glycerophosphocholines	Alkenyl-acylglycerophosphocholines		PC(P-34:1)	C34:1 PC plasmalogen-B	HMDB0011239	Plasma	T/U	Metabolic Architecture of Acute Exercise Response in Middle-Aged Adults in the Community		0.187091		1.79372e-06	Benjamini-Hochberg	Higher with higher VO2max	Multiple linear regression adjusted for: age, sex, systolic blood pressure, diabetes, hypertension treatment status, smoking, prevalent CVD
Organic compounds	Lipids and lipid-like molecules	Glycerophospholipids	Glycerophosphocholines	Alkenyl-acylglycerophosphocholines		PC(P-34:2)	C34:2 PC plasmalogen	HMDB0011210	Plasma	T/U	Metabolic Architecture of Acute Exercise Response in Middle-Aged Adults in the Community		0.267362		5.42909e-10	Benjamini-Hochberg	Higher with higher VO2max	Multiple linear regression adjusted for: age, sex, systolic blood pressure, diabetes, hypertension treatment status, smoking, prevalent CVD
Organic compounds	Lipids and lipid-like molecules	Glycerophospholipids	Glycerophosphocholines	Alkenyl-acylglycerophosphocholines		PC(P-34:3)	C34:3 PC plasmalogen	HMDB0011211	Plasma	T/U	Metabolic Architecture of Acute Exercise Response in Middle-Aged Adults in the Community		0.218889		4.86689e-08	Benjamini-Hochberg	Higher with higher VO2max	Multiple linear regression adjusted for: age, sex, systolic blood pressure, diabetes, hypertension treatment status, smoking, prevalent CVD, measured with HILIC
Organic compounds	Lipids and lipid-like molecules	Glycerophospholipids	Glycerophosphocholines	Alkenyl-acylglycerophosphocholines		PC(P-34:4)	C34:4 PC plasmalogen	HMDB0011212	Plasma	T/U	Metabolic Architecture of Acute Exercise Response in Middle-Aged Adults in the Community		0.109127		0.00683497	Benjamini-Hochberg	Higher with higher VO2max	Multiple linear regression adjusted for: age, sex, systolic blood pressure, diabetes, hypertension treatment status, smoking, prevalent CVD
Organic compounds	Lipids and lipid-like molecules	Glycerophospholipids	Glycerophosphocholines	Alkenyl-acylglycerophosphocholines		PC(P-36:1)	C36:1 PC plasmalogen	HMDB0011241	Plasma	T/U	Metabolic Architecture of Acute Exercise Response in Middle-Aged Adults in the Community		0.123076		0.0029336	Benjamini-Hochberg	Higher with higher VO2max	Multiple linear regression adjusted for: age, sex, systolic blood pressure, diabetes, hypertension treatment status, smoking, prevalent CVD
Organic compounds	Lipids and lipid-like molecules	Glycerophospholipids	Glycerophosphocholines	Alkenyl-acylglycerophosphocholines		PC(P-36:2)	C36:2 PC plasmalogen	HMDB0011243	Plasma	T/U	Metabolic Architecture of Acute Exercise Response in Middle-Aged Adults in the Community		0.150163		0.000518798	Benjamini-Hochberg	Higher with higher VO2max	Multiple linear regression adjusted for: age, sex, systolic blood pressure, diabetes, hypertension treatment status, smoking, prevalent CVD
Organic compounds	Lipids and lipid-like molecules	Glycerophospholipids	Glycerophosphocholines	Alkenyl-acylglycerophosphocholines		PC(P-36:3)	C36:3 PC plasmalogen	HMDB0011244	Plasma	T/U	Metabolic Architecture of Acute Exercise Response in Middle-Aged Adults in the Community		0.207475		4.10732e-07	Benjamini-Hochberg	Higher with higher VO2max	Multiple linear regression adjusted for: age, sex, systolic blood pressure, diabetes, hypertension treatment status, smoking, prevalent CVD
Organic compounds	Lipids and lipid-like molecules	Glycerophospholipids	Glycerophosphocholines	Alkenyl-acylglycerophosphocholines		PC(P-36:4)	C36:4 PC-A	HMDB0007983	Plasma	T/U	Metabolic Architecture of Acute Exercise Response in Middle-Aged Adults in the Community		0.13457		0.000762196	Benjamini-Hochberg	Higher with higher VO2max	Multiple linear regression adjusted for: age, sex, systolic blood pressure, diabetes, hypertension treatment status, smoking, prevalent CVD
Organic compounds	Lipids and lipid-like molecules	Glycerophospholipids	Glycerophosphocholines	Alkenyl-acylglycerophosphocholines		PC(P-36:5)	C36:5 PC plasmalogen-A	HMDB0011221	Plasma	T/U	Metabolic Architecture of Acute Exercise Response in Middle-Aged Adults in the Community		0.12548		0.00113686	Benjamini-Hochberg	Higher with higher VO2max	Multiple linear regression adjusted for: age, sex, systolic blood pressure, diabetes, hypertension treatment status, smoking, prevalent CVD
Organic compounds	Lipids and lipid-like molecules	Glycerophospholipids	Glycerophosphocholines	Alkenyl-acylglycerophosphocholines		PC(P-38:6)	C38:6 PC plasmalogen	HMDB0011319	Plasma	T/U	Metabolic Architecture of Acute Exercise Response in Middle-Aged Adults in the Community		0.118568		0.00234193	Benjamini-Hochberg	Higher with higher VO2max	Multiple linear regression adjusted for: age, sex, systolic blood pressure, diabetes, hypertension treatment status, smoking, prevalent CVD, measured with HILIC
Organic compounds	Lipids and lipid-like molecules	Glycerophospholipids	Glycerophosphocholines	Alkenyl-acylglycerophosphocholines		PC(P-38:7)	C38:7 PC plasmalogen	HMDB0011229	Plasma	T/U	Metabolic Architecture of Acute Exercise Response in Middle-Aged Adults in the Community		0.189112		8.96726e-07	Benjamini-Hochberg	Higher with higher VO2max	Multiple linear regression adjusted for: age, sex, systolic blood pressure, diabetes, hypertension treatment status, smoking, prevalent CVD, measured with HILIC
Organic compounds	Lipids and lipid-like molecules	Glycerophospholipids	Glycerophosphocholines	Alkenyl-acylglycerophosphocholines		PC(P-40:7)	C40:7 PC plasmalogen	HMDB0011294	Plasma	T/U	Metabolic Architecture of Acute Exercise Response in Middle-Aged Adults in the Community		0.195135		9.80994e-07	Benjamini-Hochberg	Higher with higher VO2max	Multiple linear regression adjusted for: age, sex, systolic blood pressure, diabetes, hypertension treatment status, smoking, prevalent CVD
Organic compounds	Lipids and lipid-like molecules	Glycerophospholipids	Glycerophosphocholines	Diacylglycerophosphocholines		PC(14:0/18:1)	PC(14:0/18:1)	HMDB07873	Plasma	U/ST	Molecular Choreography of Acute Exercise		0.371456		0.00618315	Benjamini-Hochberg	Higher with higher VO2max	Multiple linear regression adjusted for age, sex, ethnicity/race, batch information and percentage of body fat
Organic compounds	Lipids and lipid-like molecules	Glycerophospholipids	Glycerophosphocholines	Diacylglycerophosphocholines		PC(15:0/18:1)	PC(15:0/18:1)	HMDB07939	Plasma	U/ST	Molecular Choreography of Acute Exercise		-0.812489		0.00788118	Benjamini-Hochberg	Lower with higher VO2max	Multiple linear regression adjusted for age, sex, ethnicity/race, batch information and percentage of body fat
Organic compounds	Lipids and lipid-like molecules	Glycerophospholipids	Glycerophosphocholines	Diacylglycerophosphocholines		PC(16:0/14:0)	PC(16:0/14:0)	HMDB07965	Plasma	U/ST	Molecular Choreography of Acute Exercise		-0.49455		0.00138855	Benjamini-Hochberg	Lower with higher VO2max	Multiple linear regression adjusted for age, sex, ethnicity/race, batch information and percentage of body fat
Organic compounds	Lipids and lipid-like molecules	Glycerophospholipids	Glycerophosphocholines	Diacylglycerophosphocholines		PC(16:0/16:1)	PC(16:0/16:1)	HMDB07969	Plasma	U/ST	Molecular Choreography of Acute Exercise		0.474761		0.000425904	Benjamini-Hochberg	Higher with higher VO2max	Multiple linear regression adjusted for age, sex, ethnicity/race, batch information and percentage of body fat
Organic compounds	Lipids and lipid-like molecules	Glycerophospholipids	Glycerophosphocholines	Diacylglycerophosphocholines		PC(16:0/18:1)	PC(16:0/18:1)	HMDB07972	Plasma	U/ST	Molecular Choreography of Acute Exercise		0.669461		0.0468967	Benjamini-Hochberg	Higher with higher VO2max	Multiple linear regression adjusted for age, sex, ethnicity/race, batch information and percentage of body fat
Organic compounds	Lipids and lipid-like molecules	Glycerophospholipids	Glycerophosphocholines	Diacylglycerophosphocholines		PC(16:0/18:3)	PC(16:0/18:3)	HMDB07975	Plasma	U/ST	Molecular Choreography of Acute Exercise		-1.51734		0.00269257	Benjamini-Hochberg	Lower with higher VO2max	Multiple linear regression adjusted for age, sex, ethnicity/race, batch information and percentage of body fat
Organic compounds	Lipids and lipid-like molecules	Glycerophospholipids	Glycerophosphocholines	Diacylglycerophosphocholines		PC(16:0/20:3)	PC(16:0/20:3)	HMDB07981	Plasma	U/ST	Molecular Choreography of Acute Exercise		0.615787		0.000476001	Benjamini-Hochberg	Higher with higher VO2max	Multiple linear regression adjusted for age, sex, ethnicity/race, batch information and percentage of body fat
Organic compounds	Lipids and lipid-like molecules	Glycerophospholipids	Glycerophosphocholines	Diacylglycerophosphocholines		PC(16:0/20:4)	PC(16:0/20:4)	HMDB07982	Plasma	U/ST	Molecular Choreography of Acute Exercise		-1.93286		0.00239253	Benjamini-Hochberg	Lower with higher VO2max	Multiple linear regression adjusted for age, sex, ethnicity/race, batch information and percentage of body fat
Organic compounds	Lipids and lipid-like molecules	Glycerophospholipids	Glycerophosphocholines	Diacylglycerophosphocholines		PC(16:0/22:4)	PC(16:0/22:4)	HMDB07988	Plasma	U/ST	Molecular Choreography of Acute Exercise		-0.0142723		0.00685869	Benjamini-Hochberg	Lower with higher VO2max	Multiple linear regression adjusted for age, sex, ethnicity/race, batch information and percentage of body fat
Organic compounds	Lipids and lipid-like molecules	Glycerophospholipids	Glycerophosphocholines	Diacylglycerophosphocholines		PC(17:0/20:4)	PC(17:0/20:4)	N/A	Plasma	U/ST	Molecular Choreography of Acute Exercise		-0.4503		0.00566389	Benjamini-Hochberg	Lower with higher VO2max	Multiple linear regression adjusted for age, sex, ethnicity/race, batch information and percentage of body fat
Organic compounds	Lipids and lipid-like molecules	Glycerophospholipids	Glycerophosphocholines	Diacylglycerophosphocholines		PC(18:0/16:1)	PC(18:0/16:1)	HMDB08035	Plasma	U/ST	Molecular Choreography of Acute Exercise		-0.103403		0.000389786	Benjamini-Hochberg	Lower with higher VO2max	Multiple linear regression adjusted for age, sex, ethnicity/race, batch information and percentage of body fat
Organic compounds	Lipids and lipid-like molecules	Glycerophospholipids	Glycerophosphocholines	Diacylglycerophosphocholines		PC(18:0/18:1)	PC(18:0/18:1)	HMDB08038	Plasma	U/ST	Molecular Choreography of Acute Exercise		0.367843		0.0292866	Benjamini-Hochberg	Higher with higher VO2max	Multiple linear regression adjusted for age, sex, ethnicity/race, batch information and percentage of body fat
Organic compounds	Lipids and lipid-like molecules	Glycerophospholipids	Glycerophosphocholines	Diacylglycerophosphocholines		PC(18:0/18:3)	PC(18:0/18:3)	HMDB08040	Plasma	U/ST	Molecular Choreography of Acute Exercise		-0.385132		0.00948731	Benjamini-Hochberg	Lower with higher VO2max	Multiple linear regression adjusted for age, sex, ethnicity/race, batch information and percentage of body fat
Organic compounds	Lipids and lipid-like molecules	Glycerophospholipids	Glycerophosphocholines	Diacylglycerophosphocholines		PC(18:0/20:2)	PC(18:0/20:2)	HMDB08045	Plasma	U/ST	Molecular Choreography of Acute Exercise		0.235018		0.000712074	Benjamini-Hochberg	Higher with higher VO2max	Multiple linear regression adjusted for age, sex, ethnicity/race, batch information and percentage of body fat
Organic compounds	Lipids and lipid-like molecules	Glycerophospholipids	Glycerophosphocholines	Diacylglycerophosphocholines		PC(18:0/20:3)	PC(18:0/20:3)	HMDB08047	Plasma	U/ST	Molecular Choreography of Acute Exercise		0.800909		0.000262261	Benjamini-Hochberg	Higher with higher VO2max	Multiple linear regression adjusted for age, sex, ethnicity/race, batch information and percentage of body fat
Organic compounds	Lipids and lipid-like molecules	Glycerophospholipids	Glycerophosphocholines	Diacylglycerophosphocholines		PC(18:0/20:4)	PC(18:0/20:4)	HMDB08048	Plasma	U/ST	Molecular Choreography of Acute Exercise		-1.62121		0.00209434	Benjamini-Hochberg	Lower with higher VO2max	Multiple linear regression adjusted for age, sex, ethnicity/race, batch information and percentage of body fat
Organic compounds	Lipids and lipid-like molecules	Glycerophospholipids	Glycerophosphocholines	Diacylglycerophosphocholines		PC(18:0/22:4)	PC(18:0/22:4)	HMDB08054	Plasma	U/ST	Molecular Choreography of Acute Exercise		-1.33863		0.000523401	Benjamini-Hochberg	Lower with higher VO2max	Multiple linear regression adjusted for age, sex, ethnicity/race, batch information and percentage of body fat
Organic compounds	Lipids and lipid-like molecules	Glycerophospholipids	Glycerophosphocholines	Diacylglycerophosphocholines		PC(18:0/22:5)	PC(18:0/22:5)	HMDB08056	Plasma	U/ST	Molecular Choreography of Acute Exercise		0.637046		0.0290358	Benjamini-Hochberg	Higher with higher VO2max	Multiple linear regression adjusted for age, sex, ethnicity/race, batch information and percentage of body fat
Organic compounds	Lipids and lipid-like molecules	Glycerophospholipids	Glycerophosphocholines	Diacylglycerophosphocholines		PC(18:1/16:1)	PC(18:1/16:1)	HMDB08101	Plasma	U/ST	Molecular Choreography of Acute Exercise		3.02805		0.0290358	Benjamini-Hochberg	Higher with higher VO2max	Multiple linear regression adjusted for age, sex, ethnicity/race, batch information and percentage of body fat
Organic compounds	Lipids and lipid-like molecules	Glycerophospholipids	Glycerophosphocholines	Diacylglycerophosphocholines		PC(18:1/18:3)	PC(18:1/18:3)	HMDB08107	Plasma	U/ST	Molecular Choreography of Acute Exercise		-0.343095		0.0144423	Benjamini-Hochberg	Lower with higher VO2max	Multiple linear regression adjusted for age, sex, ethnicity/race, batch information and percentage of body fat
Organic compounds	Lipids and lipid-like molecules	Glycerophospholipids	Glycerophosphocholines	Diacylglycerophosphocholines		PC(18:1/20:2)	PC(18:1/20:2)	HMDB08111	Plasma	U/ST	Molecular Choreography of Acute Exercise		-0.328175		0.0044685	Benjamini-Hochberg	Lower with higher VO2max	Multiple linear regression adjusted for age, sex, ethnicity/race, batch information and percentage of body fat
Organic compounds	Lipids and lipid-like molecules	Glycerophospholipids	Glycerophosphocholines	Diacylglycerophosphocholines		PC(18:1/20:3)	PC(18:1/20:3)	HMDB08113	Plasma	U/ST	Molecular Choreography of Acute Exercise		1.14013		0.000801593	Benjamini-Hochberg	Higher with higher VO2max	Multiple linear regression adjusted for age, sex, ethnicity/race, batch information and percentage of body fat
Organic compounds	Lipids and lipid-like molecules	Glycerophospholipids	Glycerophosphocholines	Diacylglycerophosphocholines		PC(18:1/20:4)	PC(18:1/20:4)	HMDB08114	Plasma	U/ST	Molecular Choreography of Acute Exercise		-0.825069		0.0199915	Benjamini-Hochberg	Lower with higher VO2max	Multiple linear regression adjusted for age, sex, ethnicity/race, batch information and percentage of body fat
Organic compounds	Lipids and lipid-like molecules	Glycerophospholipids	Glycerophosphocholines	Diacylglycerophosphocholines		PC(18:1/22:5)	PC(18:1/22:5)	HMDB08122	Plasma	U/ST	Molecular Choreography of Acute Exercise		-0.838709		0.00149045	Benjamini-Hochberg	Lower with higher VO2max	Multiple linear regression adjusted for age, sex, ethnicity/race, batch information and percentage of body fat
Organic compounds	Lipids and lipid-like molecules	Glycerophospholipids	Glycerophosphocholines	Diacylglycerophosphocholines		PC(20:0/18:2)	PC(20:0/18:2)	HMDB08270	Plasma	U/ST	Molecular Choreography of Acute Exercise		-1.08042		0.0238211	Benjamini-Hochberg	Lower with higher VO2max	Multiple linear regression adjusted for age, sex, ethnicity/race, batch information and percentage of body fat
Organic compounds	Lipids and lipid-like molecules	Glycerophospholipids	Glycerophosphocholines	Diacylglycerophosphocholines		PC(20:0/20:4)	PC(20:0/20:4)	HMDB08279	Plasma	U/ST	Molecular Choreography of Acute Exercise		-0.718243		0.00147801	Benjamini-Hochberg	Lower with higher VO2max	Multiple linear regression adjusted for age, sex, ethnicity/race, batch information and percentage of body fat
Organic compounds	Lipids and lipid-like molecules	Glycerophospholipids	Glycerophosphocholines	Diacylglycerophosphocholines		PC(30:0)	C30:0 PC	HMDB0007869	Plasma	T/U	Metabolic Architecture of Acute Exercise Response in Middle-Aged Adults in the Community		0.122357		0.00182588	Benjamini-Hochberg	Higher with higher VO2max	Multiple linear regression adjusted for: age, sex, systolic blood pressure, diabetes, hypertension treatment status, smoking, prevalent CVD, measured with HILIC
Organic compounds	Lipids and lipid-like molecules	Glycerophospholipids	Glycerophosphocholines	Diacylglycerophosphocholines		PC(30:0)	C30:0 PC	HMDB0007869	Plasma	T/U	Metabolic Architecture of Acute Exercise Response in Middle-Aged Adults in the Community		0.121369		0.00189972	Benjamini-Hochberg	Higher with higher VO2max	Multiple linear regression adjusted for: age, sex, systolic blood pressure, diabetes, hypertension treatment status, smoking, prevalent CVD, measured with C8
Organic compounds	Lipids and lipid-like molecules	Glycerophospholipids	Glycerophosphocholines	Diacylglycerophosphocholines		PC(32:0)	C32:0 PC	HMDB0007871	Plasma	T/U	Metabolic Architecture of Acute Exercise Response in Middle-Aged Adults in the Community		0.169081		1.32255e-05	Benjamini-Hochberg	Higher with higher VO2max	Multiple linear regression adjusted for: age, sex, systolic blood pressure, diabetes, hypertension treatment status, smoking, prevalent CVD
Organic compounds	Lipids and lipid-like molecules	Glycerophospholipids	Glycerophosphocholines	Diacylglycerophosphocholines		PC(34:0)	C34:0 PC	HMDB0007970	Plasma	T/U	Metabolic Architecture of Acute Exercise Response in Middle-Aged Adults in the Community		0.162338		2.22193e-05	Benjamini-Hochberg	Higher with higher VO2max	Multiple linear regression adjusted for: age, sex, systolic blood pressure, diabetes, hypertension treatment status, smoking, prevalent CVD
Organic compounds	Lipids and lipid-like molecules	Glycerophospholipids	Glycerophosphocholines	Diacylglycerophosphocholines		PC(34:1)	C34:1 PC	HMDB0007972	Plasma	T/U	Metabolic Architecture of Acute Exercise Response in Middle-Aged Adults in the Community		0.108784		0.00525901	Benjamini-Hochberg	Higher with higher VO2max	Multiple linear regression adjusted for: age, sex, systolic blood pressure, diabetes, hypertension treatment status, smoking, prevalent CVD
Organic compounds	Lipids and lipid-like molecules	Glycerophospholipids	Glycerophosphocholines	Diacylglycerophosphocholines		PC(34:2)	C34:2 PC	HMDB0007973	Plasma	T/U	Metabolic Architecture of Acute Exercise Response in Middle-Aged Adults in the Community		0.0873946		0.0234091	Benjamini-Hochberg	Higher with higher VO2max	Multiple linear regression adjusted for: age, sex, systolic blood pressure, diabetes, hypertension treatment status, smoking, prevalent CVD
Organic compounds	Lipids and lipid-like molecules	Glycerophospholipids	Glycerophosphocholines	Diacylglycerophosphocholines		PC(34:2)	phosphatidylcholine C34:2	N/A	Plasma	T (AQ)	Modulation of the lipidomic profile due to a lipid challenge and fitness level: a postprandial study				0.008	Bonferroni	Higher with higher VO2max	Multiple general linear model adjusting for fitness level (low. vs. high), age and BMI
Organic compounds	Lipids and lipid-like molecules	Glycerophospholipids	Glycerophosphocholines	Diacylglycerophosphocholines		PC(34:3)	phosphatidylcholine C34:3	N/A	Plasma	T (AQ)	Modulation of the lipidomic profile due to a lipid challenge and fitness level: a postprandial study				0.004	Bonferroni	Higher with higher VO2max	Multiple general linear model adjusting for fitness level (low. vs. high), age and BMI
Organic compounds	Lipids and lipid-like molecules	Glycerophospholipids	Glycerophosphocholines	Diacylglycerophosphocholines		PC(36:0)	C36:0 PC	HMDB0008036	Plasma	T/U	Metabolic Architecture of Acute Exercise Response in Middle-Aged Adults in the Community		0.130201		0.000701039	Benjamini-Hochberg	Higher with higher VO2max	Multiple linear regression adjusted for: age, sex, systolic blood pressure, diabetes, hypertension treatment status, smoking, prevalent CVD
Organic compounds	Lipids and lipid-like molecules	Glycerophospholipids	Glycerophosphocholines	Diacylglycerophosphocholines		PC(36:3)	phosphatidylcholine C36:3	N/A	Plasma	T (AQ)	Modulation of the lipidomic profile due to a lipid challenge and fitness level: a postprandial study				0.027	Bonferroni	Higher with higher VO2max	Multiple general linear model adjusting for fitness level (low. vs. high), age and BMI
Organic compounds	Lipids and lipid-like molecules	Glycerophospholipids	Glycerophosphocholines	Diacylglycerophosphocholines		PC(36:4)	phosphatidylcholine C36:4	N/A	Plasma	T (AQ)	Modulation of the lipidomic profile due to a lipid challenge and fitness level: a postprandial study				0.043	Bonferroni	Higher with higher VO2max	Multiple general linear model adjusting for fitness level (low. vs. high), age and BMI
Organic compounds	Lipids and lipid-like molecules	Glycerophospholipids	Glycerophosphocholines	Diacylglycerophosphocholines		PC(36:5)	phosphatidylcholine C36:5	N/A	Plasma	T (AQ)	Modulation of the lipidomic profile due to a lipid challenge and fitness level: a postprandial study				0.044	Bonferroni	Higher with higher VO2max	Multiple general linear model adjusting for fitness level (low. vs. high), age and BMI
Organic compounds	Lipids and lipid-like molecules	Glycerophospholipids	Glycerophosphocholines	Diacylglycerophosphocholines		PC(38:2)	phosphatidylcholine C38:2	N/A	Plasma	T (AQ)	Modulation of the lipidomic profile due to a lipid challenge and fitness level: a postprandial study				0.025	Bonferroni	Higher with higher VO2max	Multiple general linear model adjusting for fitness level (low. vs. high), age and BMI
Organic compounds	Lipids and lipid-like molecules	Glycerophospholipids	Glycerophosphocholines	Diacylglycerophosphocholines		PC(38:3)	C38:3 PC	HMDB0008047	Plasma	T/U	Metabolic Architecture of Acute Exercise Response in Middle-Aged Adults in the Community		-0.189662		1.06729e-06	Benjamini-Hochberg	Lower with higher VO2max	Multiple linear regression adjusted for: age, sex, systolic blood pressure, diabetes, hypertension treatment status, smoking, prevalent CVD
Organic compounds	Lipids and lipid-like molecules	Glycerophospholipids	Glycerophosphocholines	Diacylglycerophosphocholines		PC(38:6)	C38:6 PC	HMDB0007991	Plasma	T/U	Metabolic Architecture of Acute Exercise Response in Middle-Aged Adults in the Community		0.177166		7.28537e-06	Benjamini-Hochberg	Higher with higher VO2max	Multiple linear regression adjusted for: age, sex, systolic blood pressure, diabetes, hypertension treatment status, smoking, prevalent CVD
Organic compounds	Lipids and lipid-like molecules	Glycerophospholipids	Glycerophosphocholines	Diacylglycerophosphocholines		PC(40:10)	C40:10 PC	HMDB0008511	Plasma	T/U	Metabolic Architecture of Acute Exercise Response in Middle-Aged Adults in the Community		0.140225		0.000509116	Benjamini-Hochberg	Higher with higher VO2max	Multiple linear regression adjusted for: age, sex, systolic blood pressure, diabetes, hypertension treatment status, smoking, prevalent CVD
Organic compounds	Lipids and lipid-like molecules	Glycerophospholipids	Glycerophosphocholines	Diacylglycerophosphocholines		PC(40:9)	C40:9 PC	HMDB0008731	Plasma	T/U	Metabolic Architecture of Acute Exercise Response in Middle-Aged Adults in the Community		0.168721		1.62398e-05	Benjamini-Hochberg	Higher with higher VO2max	Multiple linear regression adjusted for: age, sex, systolic blood pressure, diabetes, hypertension treatment status, smoking, prevalent CVD
Organic compounds	Lipids and lipid-like molecules	Glycerophospholipids	Glycerophosphocholines	Lyso-acylglycerophosphocholines		LPC(16:0)	C16:0 LPC	HMDB0010382	Plasma	T/U	Metabolic Architecture of Acute Exercise Response in Middle-Aged Adults in the Community		0.139431		0.00028544	Benjamini-Hochberg	Higher with higher VO2max	Multiple linear regression adjusted for: age, sex, systolic blood pressure, diabetes, hypertension treatment status, smoking, prevalent CVD, measured with HILIC
Organic compounds	Lipids and lipid-like molecules	Glycerophospholipids	Glycerophosphocholines	Lyso-acylglycerophosphocholines		LPC(17:0)	PC (C17:0)	N/A	Plasma	T (AQ)	Metabolic profiles in heart failure due to non-ischemic cardiomyopathy at rest and under exercise		1.18	0.0003			Higher with higher VO2max	ANOVA adjusted for heart condition, sampling time, age and BMI
Organic compounds	Lipids and lipid-like molecules	Glycerophospholipids	Glycerophosphocholines	Lyso-acylglycerophosphocholines		LPC(18:0)	C18:0 LPC	HMDB0010384	Plasma	T/U	Metabolic Architecture of Acute Exercise Response in Middle-Aged Adults in the Community		0.0977755		0.0110172	Benjamini-Hochberg	Higher with higher VO2max	Multiple linear regression adjusted for: age, sex, systolic blood pressure, diabetes, hypertension treatment status, smoking, prevalent CVD, measured with HILIC
Organic compounds	Lipids and lipid-like molecules	Glycerophospholipids	Glycerophosphocholines	Lyso-acylglycerophosphocholines		LPC(18:0)	LPC (C18:0)	N/A	Plasma	T (AQ)	Metabolic profiles in heart failure due to non-ischemic cardiomyopathy at rest and under exercise		1.14	1e-05			Higher with higher VO2max	ANOVA adjusted for heart condition, sampling time, age and BMI
Organic compounds	Lipids and lipid-like molecules	Glycerophospholipids	Glycerophosphocholines	Lyso-acylglycerophosphocholines		LPC(18:1)	C18:1 LPC	HMDB0002815	Plasma	T/U	Metabolic Architecture of Acute Exercise Response in Middle-Aged Adults in the Community		0.212983		1.77443e-08	Benjamini-Hochberg	Higher with higher VO2max	Multiple linear regression adjusted for: age, sex, systolic blood pressure, diabetes, hypertension treatment status, smoking, prevalent CVD, measured with HILIC
Organic compounds	Lipids and lipid-like molecules	Glycerophospholipids	Glycerophosphocholines	Lyso-acylglycerophosphocholines		LPC(18:1)	LPC (C18:1)	N/A	Plasma	T (AQ)	Metabolic profiles in heart failure due to non-ischemic cardiomyopathy at rest and under exercise		1.09	1e-05			Higher with higher VO2max	ANOVA adjusted for heart condition, sampling time, age and BMI
[truncated: 363 more rows]

## Sheet: Muscle Metabolites
Kingdom	Super class	Class	Subclass	Direct parent		Metabolite (unified nomenclature)	Metabolite (article's nomenclature)	HMDB ID	Tissue	Metabolomics approach	Paper	Correlation coefficient	β-coefficient	Raw p-value	Adjusted p-value	Adjustment method	Relation to VO2peak	Comment
[truncated: 16 more rows]

[truncated: 2 more sheets: Urine Metabolites, Sweat Metabolites]
