# Supplementary material for: The Metabolic Signature of Cardiorespiratory Fitness: A Systematic Review
Source: Sports Med. 2021 Nov 10;52(3):527–46. doi: 10.1007/s40279-021-01590-y (PMC8891196; doi:10.1007/s40279-021-01590-y)
Supplement: Supplementary file 6 — Supplementary file6 (XLSX 47 kb) [file 40279_2021_1590_MOESM6_ESM.xlsx]

## Sheet: Tabelle1
Title	Authors	Year of Publication	Country of Study	Study Design	Study Population, location	Number of Participants	Age	Sex	BMI (kg/m2)	Bf %	PA	VO2max/peak (mL/kg*min)	Medication	Study Completion Rate (%)	Health Conditions	Tissue Sample	Sample Collection	Sample Storage	Sampling Time	Nutritional Protocol B.S.	Extraction Method	Analytical Technique	Approach method (t=targeted / u= untargeted / st= semi targeted metabolomics	Quality Control used for Data	Data processing and metabolite annotation	Statistical analysis	CPET protocol	Exercise Exhaustion criteria
12,13-diHOME: An Exercise-Induced Lipokine that Increases Skeletal Muscle Fatty Acid Uptake	Stanford, K. I.; Lynes, M. D.; Takahashi, H.; Baer, L. A.; Arts, P. J.; May, F. J.; Lehnig, A. C.; Middelbeek, R. J. W.; Richard, J. J.; So, K.; Chen, E. Y.; Gao, F.; Narain, N. R.; Distefano, G.; Shettigar, V. K.; Hirshman, M. F.; Ziolo, M. T.; Kiebish, M. A.; Tseng, Y. H.; Coen, P. M.; Goodyear, L. J.	2018	USA	Cohort study	Adults, Orlando, FL and Boston, MA, USA	Cohort 1= 27 Cohort 2= 12 Total= 39	Cohort 1= 58.7±2.5 Cohort 2= 29.4±0.6	Cohort 1= m Cohort 2= f(50%)/m	Cohort 1= 24.8±0.6 Cohort 2= 22.5±0.8	Not reported	Cohort 1: Young Active(YA) = 60min/d Vigorous Activity(VA) + 126min/d Moderate Activity (MA); Older Active(OA) = 40min/d VA + 72min/d MA; Older Sedentary(OS)= 1min/d VA + 24min/d MA Cohort 2= <150min/wk.	Not reported	Cohort 1 = no blood thinners or medication that alter glucose homeostasis Cohort 2 = no beta blockers	100	Cohort 1: no CVD including MI within the past year, no peripheral vascular disease, hepatic disease, renal disease, muscular or neuromuscular disease, hematologic/oncologic disease, peripheral neuropathy, orthopedic limitations, history of pulmonary emboli, history of alcohol or substance abuse, no smoking. BMI had to be < 35kg/m2 and resting blood pressure ≤150mmHg systolic and ≤95mmHg diastolic…	Serum	Not reported	-20 °C for one night	Cohort 1 & 2= before exercise	overnight fast	samples centrifuged at 14000 g for 10 min, 3 ml of acidified H2O (pH 3,5) added before C18 SPE methyl format fractions were collected, dried under nitrogen and reconstituted in 50 µl MeOH:H2O (1:1, by volume) samples were transferred to 0.5 ml tubes and centrifuged at 20,000g at 4 °C for 10 min 35 µl of supernatant was transferred to LC–MS/MS vials for analysis using the BERG LC–MS/MS-mediator li…	BERG LC–MS/MS-mediator lipidomics platform: separation of signaling lipids was performed on an Ekspert MicroLC 200 system (Eksigent Technologies) with a Synergi Fusion-RP capillary C18 column (150 × 0.5 mm, 4 µm; Phenomenex) heated to 40 °C, sample volume of 10 µl was injected at a flow rate of 20 µl/mi, lipids were separated using mobile phases A (100% H2O, 0.1% acetic acid) and B (100% MeOH, 0.…	Targeted (with absolute quantification)	The quantification of 12,13-diHOME was performed against a standard calibration curve built with five points ranging from 0.01 pg/μl to 100 pg/μl values corrected with corresponding internal standard d4-9,10-diHome, all measurement were performed in blinded fashion	PeakView software (SCIEX) and quantification with MultiQuant software (SCIEX) identity of a component was confirmed using PeakView software (SCIEX), and quantification was performed using MultiQuant software (SCIEX)	Pearson correlation between metabolite and VO2peak, unadjusted	Cohort 1=graded protocol on electronically braked cycle ergometer Cohort 2= graded protocol (modified Bruce protocol) on treadmill	Not reported
Altered Metabolomic Profiling of Overweight and Obese Adolescents after Combined Training is Associated with Reduced Insulin Resistance	Duft, R. G.; Castro, A.; Bonfante, I. L. P.; Lopes, W. A.; da Silva, L. R.; Chacon-Mikahil, M. P. T.; Leite, N.; Cavaglieri, C. R.	2020	Brazil	Randomized controlled trial	Adolescents, Paraná, Brazil	CG= 19 TG=18 Total=37	CG= 14.72±1.07 TG=14.44±1.04	CG=f(52%)/m TG=f(50%)/m	CG= 29.53±2.80 TG=28.34±2.33	CG=41.66±5.45 TG=40.32±5.53	Not physically active excluding physical education at school	CG= 35.18±6.22 TG=32.80±6.15	Not reported	82 (37/45)	Overweight, Obesity. The exclusion criteria included: the presence of diabetes type 1 or 2; previous diagnoses of dyslipidemia; hypo/hyperthyroidism; pubertal delay; growth hormone deficiency; severe asthma; the presence of acute or chronic inflammatory disease; being on a diet or using dietary supplements regularly. Unknown smoking status.	Serum	Antecubital vein in dry tubes centrifuged at 956g for 10min	-80°C	pre-intervention	12h overnight fast + 24h dietary records for estimated total caloric intake (dietary habits were not changed)	sample was centrifuged with 3 kDa filter at 20817g (14000rpm) for 10 min at 4°C phosphate buffer (TMSP + Milli-Q H2O) was added, the sample preparation included the washing of the filters 3 kDa (Amicon Ultra) with H20 Milli-Q and centrifugation at 20,817g (14,000 rpm in an Eppendorf 5417R) for 10 min at 4 °C. Then, the samples were centrifugated in the same rotation and temperature for 45 min. Th…	1H-NMR: 600 MHz Spectrometer (Varian Inova. Agilent Technologies. Santa Clara. CA), equipped with a triple cold probe total of 256 scans were collected with an acquisition time of 4s and relaxation delay intervals between scans of 1.5s temperature was maintained at 298 K (25 °C)	Targeted (with absolute quantification)	phase adjustment, baseline correction, spectral calibration	Quantification of metabolites by Chenomx NMR Suite 7.6 (Edmonton. AB. Canada) MetaboAnalyst 4.0 Software auto-scaling technique for data standardization	Pearson correlation between change in metabolite and change in VO2peak, unadjusted	graded protocol on treadmill at 1% incline; 2min warm-up at 4km/h, increase of 0.3km/h every 30s	VO2max as plateau or when no plateau highest 30sec mean value of VO2; RER > 1.10; HRmax within 10 beats of age appropriated reference value
Association Between Sphingolipids and Cardiopulmonary Fitness in Coronary Artery Disease Patients Undertaking Cardiac Rehabilitation	Saleem, M., Herrmann, N., Dinoff, A., Marzolini, S., Mielke, M. M., Andreazza, A., Oh, P. I., Vattem Venkata, S. L., Haughey, N. J., Lanctôt, K. L.	2018	Canada	Longitudinal study	Patients with coronary artery disease, Toronto, Canada	100	64±6	f (15%)/m	28.5±4.5	30.4±8.3	Not reported	21.7±5.5	Beta-blocker, calcium channel blocker, diuretics not further specified, angiotensin-converting enzyme inhibitors, angiotensin II receptor blockers, atatines, aspirin	100	Coronary artery disease (previous hospitalization for acute myocardial infarction, coronary angiographic evidence of ≥50% blockage in one or more major coronary arteries or prior revascularization), dyslipidemia, overweight, obesity, smoking, hypertension, depression, muskuloskeletal issues	Plasma	centrifuged at 1000g for 10min at 4°C	-80°C	pre-intervention (9:00 AM ± 30min )	Not reported	Modified Bligh and Dyer procedure (Avanti Polar Lipids, Alabaster, AL) Plasma extracts were dried and then resuspended in methanol before analysis	HPLC -MS/MS: High performance liquid chromatography (PerkinElmer, MA) with a reverse phase C18 column (Phenomenex, Torrance, CA) was used for temporal resolution of compounds. The eluted samples were then injected into an electrospray ion source coupled to a triple-quadrupole mass spectrometer (API3000, AB Sciex, Inc., Thornhill, Ontario, Canada) and analyses were conducted by multiple reaction m…	Targeted (with absolute quantification)	Eight point calibration curves were constructed by plotting area under the curve for different sphingolipids, for each calibration standard normalized to the internal standard Post hoc analyses to asses possible confounder	Analyst 1.4.2 and MultiQuant software (AB Sciex Inc.) for instrument controll and quantification of spectral data Sphingolipid concentrations (ng/mL) were determined by fitting the identified species to standard curves based on acyl chain length all data log-transformed to approximate normal distribution before analysis	Multiple linear regression between baseline metabolites and baseline VO2peak, adjusted for sex, years of education, BMI & Bivariate mixed model between baseline sphingolipids and change in VO2peak, adjusted for age, sex, BMI, smoking history, total cholesterol, resting heart rate, systolic blood pressure, use of calcium channel blockers, use of diruetics	symptom limited protocol on cycle ergometer or upright cycle	VO2peak = highest 20s average
Associations of Aerobic Fitness and Maximal Muscular Strength With Metabolites in Young Men	Kujala, U. M.; Vaara, J. P.; Kainulainen, H.; Vasankari, T.; Vaara, E.; Kyröläinen, H.	2019	Finland	Cross-sectional	Military refreshers, Finland	580	26.1±6.5	m	High VO2max= 22.7±2.3 Low VO2max= 28.5±4.9	High VO2max= 12.4±5.6 Low VO2max= 24.8±8.1	High VO2max= 5.7±6.5h/wk. moderate-vigorous intensity physical activity Low VO2max= 3.3±6.2h/wk. moderate-vigorous intensity physical activity	High VO2max= 50.7±4.2 Low VO2max= 31.8±3.8	Seven participants were taking medication for hypertension, but none of them were taking β-blocker medication Participants who took medications that influenced metabolism were excluded	99 (580/588)	Individuals with (nonsevere) hypertension, overweight, nonoptimal lipid levels, occasional symptoms of asthma or allergy, diabetes, or musculoskeletal symptoms not interfering with maximal exercise were included. Participants who had diseases that influenced metabolism were excluded. Smokers, non-smokers and former smokers were included.	Serum	Antecubital vein using Reumon Veosafe (Terumo Europe, Leuven, Belgium) centrifuged at 3500 rpm	-80°C	6-8 AM	overnight fast + Questionary to determine dietary habits	Serum: Before sample preparation, the frozen samples are first slowly thawed in a refrigerator ( þ 41C) overnight. The samples are then mixed gently and spun in a centrifuge at 3400xg to remove possible precipitate. Aliquots of each sample (300 ml) are mixed with 300 ml of sodium phosphate buffer (75 mM Na2HPO4 in 80%/20% H2O/D2O, pH 7.4; including also 0.08% sodium trimethylsilyl [2,2,3,3-D4]pro…	1H-NMR: NMR data are measured using a Bruker AVANCE IIIspectrometer operating at 500.36 MHz (1H observation frequency;11.74 T) and equipped with an inverse selective SEI probehead, including an automatic tuning and matching unit and a z-axis gradient coil for automated shimming. A BTO-2000 thermocouple serves to temperature stabilization, the sample at the level of approximately 0.011C. Notably, …	Targeted (with absolute quantification)	Not reported	Annotated using an in-house database	Multiple linear regression analysis of the age-adjusted and body fat percentage– adjusted association of aerobic fitness with serum metabolome measures	indirect graded cycle ergometer test; Start power output 50W + 25W every 2 min (progressive)	VO2max as highest mean or VO2 over 1min; RER>1.05; RPE >17; Pedaling rate > 50rpm
Circulating Ceramides are Inversely Associated with Cardiorespiratory Fitness in Participants Aged 54–96 Years From the Baltimore Longitudinal Study of Aging	Fabbri, E.; Yang, A.; Simonsick, E. M.; Chia, C. W.; Zoli, M.; Haughey, N. J.; Mielke, M. M.; Ferrucci, L.; Coen, P. M.	2016	USA	Longitudinal study	Adults, Baltimore, MD, USA	443	68.9±9.4	f(41.8%)/m	Not reported	Not reported	43.5% of participants displayed low to very-low physical activity levels (36.4% in men, 53.5% in women)	Tot= 24.2±6.8 Men= 26.0±7.0 Women= 21.8±5.6	Lipid-lowering agents, beta-blockers, antidiabetic drugs	100	Dyslipidemia, arterial hypertension, 6.1% diabetes, 31.8% prediabetes, 60.3% current or former smokers	Plasma	Antecubital vein	Not reported	7-8 AM	overnight fast	Each 100-g sample of the fresh or frozen tissue is homogenized in a Waring Blendor for 2 minutes with a mixture of 100 ml chloroform and 200 ml methanol. To the mixture is then added 100 ml chloroform and after blending for 30 seconds, 100 ml distilled water is added and blending continued for another 30 seconds. The homogenate is filtered through Whatman No. 1 filter paper on a Coors No. 3 Buchn…	HPCL-MS/MS: An autosampler (LEAP technologies Inc., Carrboro, NC, USA) injected extracts into an HPLC (PerkinElmer, MA, USA) equipped with a reverse-phase C18 column (Phenomenex, Torrance, CA, USA). Ceramide species were separated by gradient elution at the flow rate of 400.0 lL min-1. The mobile phase A consisted of 85% methanol, 15% H20, and 5 mM ammonium format. Mobile phase B consisted of 99%…	Targeted (with absolute quantification)	Eight point calibration curves (0.1–1.000 ng mL-1) were constructed by plotting area under the curve (AUC) for each calibration standard d18:1/C16:0, d18:1/C18:0, d18:1/C20:0, d18:1/C22:0, d18:1/C24:0 normalized to the internal standard. Instrument control and quantitation of spectral data were performed using Analyst 1.4.2 and MultiQuant software (AB Sciex Inc)	Ceramide concentrations (ng mL-1) were determined by fitting the identified ceramide species to standard curves based on acyl chain length.	Multiple linear regression adjusted for age, sex, race, height, weight, blood pressure, serum LDL, HDL, triglycerides, lipid-lowering drug use, beta-blocker use, diabetes status, smoke status, the level of physical activity	graded protocol on treadmill; velocity constant at 4.8km/h with increase of incline of 3% every 2min	Not reported
Different Signatures of High Cardiorespiratory Capacity Revealed With Metabolomic Profiling in Elite Athletes	Monnerat, G.; Sánchez, C. A. R.; Santos, C. G. M.; Paulucio, D.; Velasque, R.; Evaristo, G. P. C.; Evaristo, J. A. M.; Nogueira, F. C. S.; Domont, G. B.; Serrato, M.; Lima, A. S.; Bishop, D.; Campos de Carvalho, A. C.; Pompeu, Fams	2020	Brazil	Pilot study	Elite long-distance runners, Rio de Janeiro area, Brazil	14	High VO2max= 25.8±50.3 Low VO2max= 26.0±5.0	m	High VO2max= 20.7±2.2 Low VO2max= 20.8±0.7	High VO2max= 4.4±1.2 Low VO2max= 5.9±1.7	6-20h/wk.	High VO2max= 76.3±1.5 Low VO2max= 61.0±3.5	None of the volunteers reported using substances on the World Anti-Doping Agency prohibited list	56 (14/25)	None	Plasma	K2EDTA tubes centrifuged at 3000g for 12min	2-4°C	direct after fasting	12 hours fasting + no alcohol/caffeine 48h before testing	Plasma with Methanol at -20°C for 1h centrifuged at 14000g for 10min at 4°C supernatant dried in SpeedVac Concentrator without heating reconstituted in methanol/water (1:9) with dilution factor of 3	UHPLC-HRMS: Dionex Ultimate 3000 UHPLC coupled to Q-Exactive high resolution mass spectrometer (Thermo Scientific, USA). Chromatographic separations were accomplished using a 2.1 x 50mm ZORBAX 1.8µm C18 column (Agilent, USA). Mobile phases used were: Phase A) water with 0.1% of formic acid and 5 mM ammonium formate Phase B) methanol with 0.1% of formic acid. The total run time was 30 minutes. The…	Untargeted	Samples were injected randomly + between each sample a washing protocol was performed gas analyzer + turbine flow meter were calibrated before each test + turbine flow meter	Compound Discoverer 2.1 (Thermo Fischer, USA) for analyzing data--> Filter with a range of 100-5000Da were used for spectra selection retention time and adaptive curve model was used with a maximal shift of 2min and mass tolerance of 5ppm Compound detection wit mass tolerance of 5ppm was used to extract ions with minimum of 1000000 of peak intensity metabolites with unknown identification were ex…	Partial least squares discriminant analysis high-fit vs. Low. fit, non-adjusted	graded continuous exercise protocol on treadmill: Start at 14km/h at 5% incline (was not changed during testing) speed increase of 1km/h every 3min + rest of 3-5min between every stage	VO2 plateau ≤150mL/min; RER≥1.10; HRmax at least equal of 90% of age-predicted; RPE≥19
Identification of Serum Analytes and Metabolites Associated with Aerobic Capacity	Lustgarten, M. S.; Price, L. L.; Logvinenko, T.; Hatzis, C.; Padukone, N.; Reo, N. V.; Phillips, E. M.; Kirn, D.; Mills, J.; Fielding, R. A.	2012	USA	Non-randomized trial	Adults, Boston area, MA, USA	77	24.4±4.2	f(63.6%)/m	23.5±2.6	Not reported	Not reported	44.4±10.8	No prescribed medication (exception: oral contraceptives)	100	Overweight, Obesity. Exclusion criteria included the presence of acute or terminal illness, upper or lower extremity fracture in the past 6 months.	Serum	Clotting 1h room temp Centrifugation at 2.135xg for 10min at 4°C Serum derived by removing supernatant	-80°C	between 8-10 AM	overnight fast	methanol added to plasma with automated liquid handler aliquots dried under nitrogen and in vacuo UHPLC: aliquot reconstituted with either formic acid in water or ammonium bicarbonate in water pH 8 HPLC: aliquot reconstituted in formic acid in methanol	UHPLC-MS/MS + CG/MS: Aliquots were separated using a Waters Acquity UPLC (Waters, Millford, MA). Aliquots analyzed with analyzed using an LTQ mass spectrometer (MS) (ThermoFisher Corporation) using electrospray ionization (ESI) Acidic extracts were monitored for positive ions, and the basic extracts were monitored for negative ions in independent injections using separate acid/base dedicated 2.1 …	Untargeted	Not reported	The identity of metabolites was determined by matching the combination of chromatographic retention index and mass spectra signatures compared to the reference library entries. Raw peak counts (of each metabolite) divided by its median value of each day + median scaled data were log-transformed before any statistical analysis. Metabolites that contained more than 15 missing values were not includ…	Multiple linear regression adjusted for sex	modified Bruce protocol on treadmill; Warm-up 3min at 2.75 km/h + 0% incline Stage 1= 2.75km/h + 10% incline Stage 2= 4km/h + 12% incline Stage 3= 5.5km/h + 14% incline Stage 4= 6.75km/h + 16% incline Stage 5= 8km/h + 16% incline Stage 6= 9km/h + 20 incline After stage 6 speed is kept constant but after 3min incline is increased by 2%	>90% of age-predicted HRmax; > 1.1 RER; Plateau of VO2 consumption (defined as VO2 increases less than 2mL/kg*min)
The Impact of Nutritional Supplementation on Sweat Metabolomic Content: A Proof-of-Concept Study	Harshman, S. W.; Browder, A. B.; Davidson, C. N.; Pitsch, R. L.; Strayer, K. E.; Schaeublin, N. M.; Phelps, M. S.; O'Connor, M. L.; Mackowski, N. S.; Barrett, K. N.; Eckerle, J. J.; Strang, A. J.; Martin, J. A.	2021	USA	Proof-of-Concept study	Members of the Wright-Patterson Air Force Base, Ohio, USA	13	low nutritional supplementation= 26.67±5.16 high nutritional supplementation= 29.43±3.36	m	low nutritional supplementation= 25.24±2.44 high nutritional supplementation= 28.43±4.10	low nutritional supplementation= 22.67±8.09 high nutritional supplementation= 26.56±5.59	physically active	low nutritional supplementation= 56.57±10.40 high nutritional supplementation= 43.03±4.07	no prescribed blood pressure medication, no supplements or substance that influences cardiovascular response	100	no physical function limitation, no musculoskeletal injury, no cardiovascular/respiratory disease	Sweat	Patch placed on center of participants forearms patch consisted of four pieces of heat-fused 100 μm nylon mesh (1.75″ × 2.5″, 4.45 cm × 6.35 cm) covered by virgin polyethylene film (2″ × 2.75″, 5.08 cm × 6.99 cm) (nylon mesh, Amazon, Seattle, WA, USA, polyethylene film, Fantapak, Livonia, MI, USA) sweat was aspirated via 5mL syringe from patch + nylon mesh within patch was removed with forceps ce…	-80°C	while completing exercise protocol	nutritional supplement beverage that promotes physical/cognitive performance was ingested 2x a day by participants, otherwise no change in diet	All metabolomics samples were reconstituted in 250 µL of 50% acetonitrile (aq) supplemented with 30µM of each isotopically labeled standard: taurine, choline, creatinine, citrulline, pyrrolidine, alanine, arginine, glutamic acid, histidine, isoleucine, leucine, lysine, methionine, phenylalanine, proline, tyrosine, and valine (Resuspension Buffer, solvents: Optima Grade, ThermoFisher Scientific, W…	LC-MS: All sweat samples, pooled samples, standard curves, and blanks (2 µL injections) were separated via hydrophilic interaction liquid chromatography (HILIC) on a Vanquish Horizon UPLC system paired with high resolution accurate mass (HRAM) detection on a Q-Exactive HF mass spectrometer (Thermo Fisher Scientific). Separations were performed at 170 µL min−1 using a Waters Acquity BEH Amide colu…	Targeted (with relative quantification)	samples were run in random order determined within Microsoft excel program using RANDBETWEEN function (Redmond, WA, USA) pooled samples were analyzed after every 10 unknown sweat samples with blank injections [50% acetonitrile (aq)] run after every sweat sample and pooled sample	Tracefinder EFS software for peak areas, retention times for pooled samples and unknown sweat samples semi-quantitative values for unknown and pooled sample determined by inputting the unlabeled/isotopically labeled peak area ratio or peak area	Multiple linear regression, adjusted for VO2peak, nutritional supplement	4 different protocols on treadmill	Not reported
Metabolic Architecture of Acute Exercise Response in Middle-Aged Adults in the Community	Nayor, M.; Shah, R. V.; Miller, P. E.; Blodgett, J. B.; Tanguay, M.; Pico, A. R.; Murthy, V. L.; Malhotra, R.; Houstis, N. E.; Deik, A.; Pierce, K. A.; Bullock, K.; Dailey, L.; Velagaleti, R. S.; Moore, S. A.; Ho, J. E.; Baggish, A. L.; Clish, C. B.; Larson, M. G.; Vasan, R. S.; Lewis, G. D.	2020	USA	Cohort study	Adults, Framingham, MA, USA	471	53.0±8.0	f(63%)/m	27.4±5.5	Not reported	Not reported	23.1±7.1	19% lipid-lowering drugs	98 (471/482)	19% arterial hypertension, 8% diabetes, 6% smokers, dyslipidemia, overweight	Plasma	EDTA blood collection tubes centrifuged for 2500g for 22 min at 4°C	-80°C	before exercise	fasting 8h before testing	HILIC-positive: Plasma was prepared with protein precipitation with 9 volumes of 74.9:24.9:0.2 v/v/v acetonitrile/methanol/formic acid containing stable isotope-labeled internal standards--> centrifuged at 9000g for 10min at 4°C HILCI-negative: Plasma samples (30 μL) were prepared via protein precipitation with the addition of 4 volumes of 80% methanol containing inosine-15N4, thymine-d4, and gly…	LC-MS/MS: HILIC-Positive: Nexera X2 U-HPLC (Shimadzu Corp) coupled to a Q Exactive hybrid quadrupole orbitrap mass spectrometer (Thermo Fisher Scientific) the supernatants were injected directly onto a 150x2 mm, 3-μm Atlantis HILIC column (Waters). The column was eluted isocratically at a flow rate of 250 μL/min with 5% mobile phase A (10 mmol/L ammonium formate and 0.1% formic acid in water) for…	Targeted (polar metabolites, free fatty acids and bile acids; with absolute quantification); Untargeted (polar metabolites and lipids)	excluded from each analytical platform: (1) standards and xenobiotics (drugs), and (2) metabolites not detected in >25% participants duplicate metabolites (negative and positive platform) were single handedly analyzed	Lipids were determined to reference plasma extracts and were denoted by total number of carbons in the lipid acyl chains + total number of double bonds; Metabolites in general were identified using authentic reference standards or reference samples	Multiple linear regression adjusted for: age, sex, systolic blood pressure, diabetes, hypertension treatment status, smoking, prevalent CVD	incremental ramp protocol on cycle ergometer; Warm-Up 3min unloaded, increase of 15 or 25 W/min	>1.10 RER
Metabolic Modulation Predicts Heart Failure Tests Performance	Contaifer, D.; Buckley, L. F.; Wohlford, G.; Kumar, N. G.; Morriss, J. M.; Ranasinghe, A. D.; Carbone, S.; Canada, J. M.; Trankle, C.; Abbate, A.; Tassell, B. W.; Wijesinghe, D. S.	2019	USA	Cross-sectional	Adults (79% African American), Virginia, USA	49	57	f(24.5%)/m	26-42	Not reported	physically inactive	14.0±3.4	Angiotensin blockers, beta-adrenergic receptor blockers, aldosterone blockers, hydralazine/isosorbide, loop diuretics, diabetic drugs, hypertension treatment (No use of immunosuppressive/anti-inflammatory drugs or inhaled corticosteroids/chronic intravenous inotropes (exception: non-steroidal anti-inflammatory drugs, short term (<10days) low dose prednisone <0,5mg/kg or equivalents))	100	Overweight, obesity, diabetes, hyperlipidemia, hypertension, heart failure (left ventricular ejection fraction < 50%)	Plasma	Not reported	N/A	before exercise	None reported	Lipids: extraction with biphasic solvent system of cold methanol + methyl tert-butyl ether (MTBE) + water with modifications. GC-MS extraction: plasma sample was added to extraction solution composed of acetonitrile + isopranol + water (3:3:2, v/v/v), vortexed, dried with cold trap concentrator, reconstituted with acetonitrile:water (50:50), derivatization with methoxyamine hydrochloride solution…	LC-MS/MS: Sciex TripleTOF 6600 coupled to Agilent 1290 LC, Lipids were separated on an Acquity UPLC CSH C18 column (100 × 2.1 mm; 1.7 μm) (Waters, Milford, MA, USA). The column was maintained at 65 °C and the flow-rate of 0.6 mL/min. The mobile phases consisted of (A) 60:40 (v/v) acetonitrile:water with 10 mM ammonium acetate and (B) 90:10 (v/v) isopropanol:acetonitrile with 10 mM ammonium acetat…	Untargeted	internal standard for quality control of injection , outliers eliminated by using IQR (1.5 times IQR) from a box-and-whiskers plot subjects with extreme values in HR tests were excluded metabolic data filtered to exclude detected prescribed drugs + only phospholipids with detected fatty acids composition were used in analysis	lipidomic and metabolic data were presented as peak heights normalized by mTIC (sample normalization), internal standard	Unadjusted multiple regression using standard least squares	ramp protocol on treadmill: workload increase of less than 2 mL O2 · kg/-1 · min/-1 (estimated VO2) every 30 seconds starting at 1.77 km/h + 0% Grade, increase of 0.16 km/h + 0.5% Gradient every 30sec	Measured VO2peak was the highest 10-second averaged value obtained during exercise testing; >1.00 RER preferred >1.10
Metabolic Profiles in Heart Failure Due to Non-Ischemic Cardiomyopathy at Rest and Under Exercise	Mueller-Hennessen, M.; Sigl, J.; Fuhrmann, J. C.; Witt, H.; Reszka, R.; Schmitz, O.; Kastler, J.; Fischer, J. J.; Müller, O. J.; Giannitsis, E.; Weis, T.; Frey, N.; Katus, H. A.	2017	Germany	Case-control study	Male patients with HF and LV systolic dysfunction vs. Healthy controls, Heidelberg, Germany	41 (22 HF patients, 19 healthy controls)	HF= 51.5±13.7 CG= 47.5±12.8	m	HF=28.0±4.0 CG=25.0±3.0	Not reported	Not reported	HF= 21.0±8.0 CG=32.0±6.0	Not reported	100	Heart failure with non‐ischemic idiopathic cardiomyopathy and left ventricular systolic <50%, 55% arterial hypertension, 41% hypercholesterolemia, 23% diabetes mellitus, 45% ex-smokers, 15% smokers, overweight	Plasma	EDTA Monovette tubes centrifuged at 1000g for 10min, plasma transferred to 1mL Mikro tube	-80°C	before exercise	8h fasting before testing	Not reported	LC-MS/MS + GC-MS + SPE-LC-MS; LC-MS/MS Agilent 1100 HPLC-System coupled to an Applied Biosystems API4000 MS/MS-System (Applied Biosystems, Darmstadt, Germany) GC-MS (Agilent 6890 GC coupled to an Agilent 5973 MS-System, Agilent, Waldbronn, Germany) were used for broad profiling Solid phase extraction (SPE)-LC-MS/MS (Symbiosis Pharma(Spark, Emmen, The Netherlands) coupled to an Applied Biosystems …	Targeted (with relative quantification)	Not reported	Technical reference samples were measured in parallel with the study samples to allow the relative quantification of metabolites in the study samples technical reference samples were generated by pooling aliquots of the urine or plasma from all study samples relative quantification for each metabolite was obtained by normalizing peak intensity in the study samples to the median peak intensity of …	ANOVA adjusted for heart condition, sampling time, age and BMI	symptom-limited CPET on cycle ergometer; Start workload of 15W, increased 15W every 2min	Not reported
Metabolite Signatures of Exercise Training in Human Skeletal Muscle Relate to Mitochondrial Remodelling and Cardiometabolic Fitness	Huffman, K. M.; Koves, T. R.; Hubal, M. J.; Abouassi, H.; Beri, N.; Bateman, L. A.; Stevens, R. D.; Ilkayeva, O. R.; Hoffman, E. P.; Muoio, D. M.; Kraus, W. E.	2014	USA	Randomized controlled trial	Adults, Durham, NC, USA	112	18-70	f (48%)/m	30.6±2.9	Not reported	physically inactive (not participating in regular exercise)	28.0±5.8	None that affect carbohydrate or lipid metabolism	100	overweight, obesity, dyslipidemia. No diabetes mellitus, no hypertension grade 2 or 3, no cardiovascular disease, no musculoskeletal conditions prohibiting exercise training, no smoking	Skeletal muscle	Muscle biopsies (modified Bergstrom technique): biopsy sites were anesthetized with a 2% lidocaine solution, and 0.5-cm incisions were made through the skin and fascia late. The needle was consistently inserted to a depth of 40 to 60 mm. Samples were then mounted in cross section, in optimal cutting temperature beds/diluted 20-fold in ice cold water, minced with surgical scissors and homogenized …	-80°C	pre-intervention	12h fasting + recommendation not to change dietary habits in the last 3 days, dietary recall interviews at baseline	samples were equilibrated with a cocktail of internal standards, de-proteinated by precipitation with methanol aliquoted supernatants were dried, and then esterified with hot, acidic methanol (acyl-carnitines) or n-butanol (amino acids)	MS/MS: Micromass Quattro micro TM system equipped with a model 2777 autosampler, a model 1525 µ HPLC solvent delivery system and a data system controlled by MassLynx 4.0 operating system (Waters, Milford, MA) GC-MS: Thermo Finnigan Trace GC Ultra and quantified by selected ion monitoring on a Thermo Finnigan TraceDSQ using stable isotope dilution operating under Excalibur 1.4	Targeted (with absolute quantification)	Not reported	With stable-isotope-diluted standards (Isotec (St.Louis, MO), Cambridge Isotope Laboratories (Andover, MA), and CDN Isotopes (PointeClaire, Quebec, CN) known quantities of stable-isotope internal standards were added for quantification + with particular MS/MS transition that were monitored for each class of metabolites	Spearman correlation between change in metabolites and change in VO2peak	CPET on treadmill: every 2min increase of workload by approximately on metabolic equivalent per stage	last 40s averaged to determine VO2peak, RER >1.17
Metabolomics Approach in the Investigation of Metabolic Changes in Obese Men after 24 Weeks of Combined Training	Duft, R. G.; Castro, A.; Bonfante, I. L. P.; Brunelli, D. T.; Chacon-Mikahil, M. P. T.; Cavaglieri, C. R.	2017	Brazil	Randomized controlled trial	Adults, Campinas area, Brazil	CG =11, TG = 11	CG= 47.50±6.20 TG= 48.60±5.50	m	CG= 30.53±1.00 TG= 31.30±1.90	CG= 32.82±5.50 TG= 36.40±6.10	not participating in regular exercise over last 12 months, considered inadequately active by the international physical activity questionnaire (IPAQ)	CG= 29.10±4.70 TG=28.20±4.70	None that can interfere with the physiological responses to the tests or training	100	Grade 1 obesity	Serum	Antecubital vein in dry tubes centrifuged at 956g for 10min	-80°C	before exercise (7-9AM)	12h fasting + dietary records filled by subjects (all ingested food in 3 days were described + report if eating pattern changed or new use of medication)	Serum samples were centrifuged at 20817g for 45min at 4°C with 3kDa filter, after transferring to a standard NMR tube Milli-Q H2O + phosphate buffer, pH 7.4 (monobasic sodium phosphate, NaH2PO4 H2O- 137.99 g/mol; dibasic sodium phosphate, Na2HPO3- 141.96 g/mol), for the pH standardization, containing 0.5 mM TSP (3(trimethylsilyl)-2,2′,3,3′-tetradeuteropropanoic acid, in D2O), for internal chemica…	1H NMR: 600 MHz spectrometer (Varian Inova, Agilent Technologies, Santa Clara, CA), equipped with a triple cold probe constant temperature of 298 K (25 °C) was used total of 256 scans were collected with an acquisition time of 4 s and relaxation delay intervals between scans of 1.5	Targeted (with absolute quantification)	phase adjustment, baseline correction, spectral calibration and quantification were conducted by software Chenomx NMR Suite 7.6 ( Chenomx, Edmonton, AB, Canada)	Metabolites were log transformed before analyses Only metabolites with VIP >1 score were considered for analysis	Pearson correlation between metabolites and change in VO2peak	Incremental protocol on treadmill: Warm-Up 2min at 4km/h, increment of 0.3km/h each 30s	VO2peak = highest 30s mean value of oxygen consumption; RER >1.1; HRmax when within 10beats/min range of age-appropriate reference value
Modulation of the Lipidomic Profile Due to a Lipid Challenge and Fitness Level: a Postprandial Study	Morris, C.; O'Grada, C. M.; Ryan, M. F.; Gibney, M. J.; Roche, H. M.; Gibney, E. R.; Brennan, L.	2015	Ireland	Randomized controlled trial	Adults, Dublin area, Ireland	40	35.0±14.0	f(50%)/m	26.5±6.3	27.7±13.7	Not reported	41.1±16.2	None reported	100	Overweight, obesity	Plasma	venous, EDTA tubes + tubes containing lithium heparin, after 30min of clotting centrifuged at 1800g for 15min at 4°C	-80°C	morning	12h overnight fasting	A MeOH/CHCl3-liquid/liquid-extraction protocol was used to extract 20 μl of sample	ESI-MS/MS: The multiple reaction monitoring (MRM) detection in positive and negative mode was performed using a 4000 QTrap® tandem mass spectrometry instrument (ABSCIEX). A MeOH/CHCl3-liquid/liquid-extraction protocol was used to extract 20 l of sample. Quantification of the lipid metabolites was achieved by reference to appropriate internal standards to compensate for matrix effects and 43 exter…	Targeted (with absolute quantification)	To deal with data at or below the limit of detection only lipids which had ≥ 70 % of subjects above the limit of detection were included in this analysis. Therefore from the 325 lipids that were measured, 240 lipids were included for data analysis. The median intra-day CV was < 8 % taking into account all measured lipids. The median inter-day CV was 16 % taking into account all lipids. Quantifica…	The quantitative data analysis was performed with Biocrates in-house software MetIDQ™ enabling isotopic correction and basic statistical analysis.	Multiple general linear model adjusting for fitness level (low. vs. high), age and BMI	CPET on cycle ergometer (Steady State Test): Warm-Up 3 min + 4 min on theoretical 15%, 35%, 55% and 75% VO2max	Not reported
Molecular Choreography of Acute Exercise	Contrepois, K.; Wu, S.; Moneghetti, K. J.; Hornburg, D.; Ahadi, S.; Tsai, M. S.; Metwally, A. A.; Wei, E.; Lee-McMullen, B.; Quijada, J. V.; Chen, S.; Christle, J. W.; Ellenberger, M.; Balliu, B.; Taylor, S.; Durrant, M. G.; Knowles, D. A.; Choudhry, H.; Ashland, M.; Bahmani, A.; Enslen, B.; Amsallem, M.; Kobayashi, Y.; Avina, M.; Perelman, D.; Schüssler-Fiorenza Rose, S. M.; Zhou, W.; Ashley, E.…	2020	USA	Cohort study	Adults, Silicon Valley, CA, USA	36	59.00±8.00	f(42%)/m	28.40±5.10	Not reported	Not reported	30.60±8.71	Antidiabetic and antihypertensive drugs	100	Prediabetes, diabetes, arterial hypertension, smoking, overweight. No history of active infection, cancer or autoimmune disease.	Plasma	Intravenous blood: purple top tube vacutainer centrifuged at 2000rpm for 25min at 24°C	-80°C	07:15:00	10-12h overnight fasting	extraction using 1:1:1 acetone:acetonitrile:methanol, evaporated to dryness under nitrogen reconstituted in 1:1 methanol:water before analysis	untargeted metabolomics LC-MS: Data were acquired on a Q Exactive plus mass spectrometer for HILIC and a Q Exactive mass spectrometer for RPLC (Thermo Scientific, San Jose, CA, USA). Both instruments were equipped with a HESI-II probe and operated in full MS scan mode. MS/MS data were acquired on quality control samples (QC) consisting of an equimolar mixture of all samples in the study. HILIC ex…	Untargeted (metabolomics), semi-targeted (lipidomics)	LC-MS: Data quality was ensured by (i) injecting 6 and 12 pool samples to equilibrate the LC-MS system prior to run the sequence for RPLC and HILIC, respectively, (ii) injecting a pool sample every 10 injections to control for signal deviation with time, and (iii) checking mass accuracy, retention time and peak shape of internal standards in each sample Lipidomics: Data quality was ensured by i) …	Data from each mode were independently analyzed using Progenesis QI software (v2.3, Nonlinear Dynamics). Metabolic features from blanks and that didn’t show sufficient linearity upon dilution in QC samples (r <0.6) were discarded. Only metabolic features present in >2/3 of the samples were kept for further analysis. Inter- and intra-batch variation was corrected using the LOESS (locally estimated…	Multiple linear regression adjusted for age, sex, ethnicity/race, batch information and percentage of body fat	individualized ramp protocol on treadmill	>1.05 RER; >85% predicted HRmax; Rating of Borg-Scale
An NMR-Based Approach to Identify Urinary Metabolites Associated with Acute Physical Exercise and Cardiorespiratory Fitness in Healthy Humans-Results of the KarMeN Study	Kistner, S.; Rist, M. J.; Döring, M.; Dörr, C.; Neumann, R.; Härtel, S.; Bub, A.	2020	Germany	Cross-sectional	Adults, Karlsruhe, Germany	255	46.1±16.9	f(42%)/m	23.7±2.8	27.9±8.7	Not reported	38.8±11.6	None	85 (255/301)	None	Urine	Urine: in polypropylene collection cups centrifuged at 1850g at 4°C for 10min	-20°C initially then cryopreserved at -196 °C	early morning	overnight fasting	samples were centrifuged, supernatants were mixed with 10% of a buffer containing 1.5 M KH2PO4, 2mM NaN3 and 5.8 mM trimethylsilypropanoic acid in D2O at pH 7.5 in 5 mm NMR tubes (Duran, purchased from Roth GmbH & CO KG, Karlsruhe, Germany)	1H NMR: Samples were measured at 300 K on a Bruker 600 MHz spectrometer (either AVANCE III equipped with a 1H,13C,15N-TCI inversely detected cryoprobe or AVANCE II with 1H-BBI room temperature probe (Bruker BioSpin GmbH, Rheinstetten, Germany)) equipped with either SampleXpress or BACS sample changer using a 1D nuclear overhauser enhancement spectroscopy (NOESY) experiment with presaturation for …	Targeted (with absolute quantification)	all samples were treated with exponential apodization function, automated phasing, baseline correction and referencing using Bruker macro Metabolite concentration were normalized to osmolality to control for variations in urine dilution (apk0.noe) Urine samples of all participants were pooled and on each measurement day at least three QC samples were analyzed along with approximately 70 urine stu…	Annotation with Chenomx NMR Suite 8.4, metabolites that could not be identified in each sample or not identified with enough confidence were excluded	Partial correlation analyses between metabolite and VO2peak, using the residuals from linear regressions, adjusted for sex, menopausal status, age and lean body mass (kg) partial correlation analyses	Incremental protocol on cycle ergometer: Warm-Up at 25W, increase of 25W every 2min	Not reported
Physical Fitness Level is Reflected by Alterations in the Human Plasma Metabolome	Chorell, E.; Svensson, M. B.; Moritz, T.; Antti, H.	2012	Sweden	Intervention study	Adults, Umeå, Sweden	27	High VO2max= 28.16±2.70/25.58±1.77 Low VO2max= 26.30±5.30/24.04±1.83	m	High VO2max= 23.96±1.96/22.31±1.25 Low VO2max= 24.19±3.98/22.46±3.40	High VO2max= 14.59±4.13/12.75±2.34 Low VO2max= 22.97±6.92/24.46±3.99	at least once a week	High VO2max=63.20±2.93/63.67±2.80 Low VO2max= 44.57±5.62/42.71±2.87	None reported	93 (27/29)	None	Plasma	EDTA Tubes centrifuged at 1600g for 10min at 4°C	-80°C	before exercise (around 7:30 AM)	overnight fasting + no alcohol 48h before testing	MeOH-H2O extraction followed by a two step derivatization procedure	GC-TOF/MS: The samples were then injected in splitless mode by a CTC Combi Pal autosampler (CTC Analytics AG, Zwingen, Switzerland)) into an Agilent 6890 gas chromatograph equipped with a 10 m x 0.18 mm i.d. fused silica capillary column with a chemically bonded 0.18 mm DB 5-MS stationary phase (J&W Scientific, Folsom, CA). The column effluent was introduced into the ion source of a Pegasus III t…	Untargeted	sample spectra with low analytical quality were excluded, internal-standards	Resolved metabolite profiles were identified by means of a spectral database search using NIST MS-Search v. 2.0.38.49 Match values ranking the spectra were calculated using the dot product of the two spectra (i.e., the resolved spectrum and the database spectrum), with higher m/z peaks having more weight than lower m/z peaks, since higher m/z values are considered to be more compound specific. Th…	Multiple regression analysis (orthogonal partial least-squares discriminant), combined to Mann–Whitney U-test comparing low vs. high fit	Not reported	Not reported
Plasma Metabolite Profiles in Response to Chonic Exercise	Brennan, A. M.; Benson, M.; Morningstar, J.; Herzig, M.; Robbins, J.; Gerszten, R. E.; Ross, R.	2018	Canada	Randomized controlled trial	Adults, Kingstons, Canada	216	CG= 52.3±8.4 TG= 52.4±7.8	CG=f(66%)/m TG=f(64%)/m	33.4±4.5	Not reported	physically inactive	CG= 29.2±6.0 TG= 28.4±5.1	Not reported	72 (216/300)	Overweight, obesity	Plasma	antecubital vein int EDTA tubes centrifuged at 4250rpm for 10min	-80°C	pre-training	overnight fasting	Plasma was deproteinized with extraction solvent (stable isotope), vortexed + centrifuged and transferred to autosampler vials with glass	LC-MS/MS: positive mode: normal phase hydrophilic interaction chromatography (HILIC) using a 2.1×150mm 3μm Atlantis column (Waters) was coupled to a 4000 QTrap triple quadrupole mass spectrometer (Applied Biosystems/Sciex) equipped with an electrospray ionization source for targeted detection of 78 metabolites using a dynamic multiple reaction monitoring (dMRM) mechanism negative mode: HILIC chro…	Targeted (with absolute quantification)	metabolite peaks were manually reviewed; pooled plasma samples were interspersed within each analytic run to enable monitoring and correction for temporal drift in MS	metabolites were log-transformed, KEGG Database	Multiple linear regression adjusted for age, sex, baseline cardiovascular risk factor to detect association between baseline metabolites and change in VO2peak	standard open-circuit spirometry techniques with a mass flow sensor (SensorMedics) during a graded exercise test in which participants walked on a treadmill at a self-selected speed at 0 elevation for 3 minutes, after which the incline was increased every 2 minutes until the participant stopped voluntarily	Not reported
The Relationship Between Aerobic Fitness Level and Metabolic Profiles in Healthy Adults	Morris, C.; Grada, C. O.; Ryan, M.; Roche, H. M.; De Vito, G.; Gibney, M. J.; Gibney, E. R.; Brennan, L.	2013	Ireland	Case-control study	Adults, Ireland	65	High VO2max= 28.0±9.0 Low VO2max= 36.0±11.0	f(48%)/m	High VO2max= 23.6±3.1 Low VO2max= 27.9±6.1	High VO2max= 19.9±7.5 Low VO2max= 31.7±11.3	Not reported	High VO2max= 54.9±7.5 Low VO2max= 30.8±7.2	Not reported	100	Overweight, obesity	Urine	second void urine + centrifuged at 1800g for 10min at 4°C	-80°C	pre-exercise	12h fasting + 24h before testing no fish, alcohol or medication	Sample was combined with urease and incubated at 37°C for 30min, C Myristic acid + methanol were added, solution was centrifuged at 14000g for 10min at 4°C supernatant was removed and evaporated to dryness under nitrogen, samples were methoximized (methoxyamine; 17h) and trimethylsilyated (MSTFA with 1% TMCS; 1h) + diluted with hexane prior analysis	GC-MS: Agilent 7890A GC coupled with a 5975C MS with agilent HP-5ms 30m x 250um x 0.25 column, two microliters injected in splitless mode, initial oven temp. 70°C for 2min raised to 260°C at 5°C/min for 3 min then raise to 320°C at 30°C/min, Helium used as carrier gas wit flow of 1.5 mL/min, scan mode acquired data from 30 to 550 m/z	Untargeted	Peak areas and mass spectra of amino acids were compared to know standards to calibrate the MS, Agilent Chemstation MDS was used for automatic peak detection; every data file was manually analyzed for false positives/negatives	to obtain accurate peak areas for the internal standard and specific peaks/compounds, one quant mass for each peak was specified as target and three masses were selected as qualifiers Chemstation MSD E.02.00.493 + National Institute of Standards and Technology Library 2.5 (2005)	Multiple general linear model adjusted for fitness level (low vs. high), gender, BMI, and age	CPET on cycle ergometer (Steady State Test): Warm-Up 3 min, 4 min on theoretical 15%, 35%, 55% and 75% VO2max	Not reported
Runners' Metabolomic Changes Following Marathon	Shi, R.; Zhang, J.; Fang, B.; Tian, X.; Feng, Y.; Cheng, Z.; Fu, Z.; Zhang, J.; Wu, J.	2020	China	Non-randomized trial	Amateur Marathon Athletes, Shanghai International Marathon, China	20	29.42±4.51	m	20.43±1.58	10.45±5.88	physically active experienced amateur marathon runners	59.20±5.90	None reported	100	None	Serum	antebrachial vein: vacutainer vials clot for 30 min then centrifuged at 3000g for 10min, Supernatant extracted and immediately frozen	-80°C	8AM-10AM on day prior to marathon	overnight fast	Sample were extracted with extraction solvent( 1:1 methanol:acetonitrile) containing 2μg/mL of internal standard, vortexed for 30s, ultrasound-treated for 10min and incubated (1h at -20°C) and centrifuged at 13800g for 15min at 4°C, dried in vacuum concentrator without heating, 1:1 extraction solvent (acetonitrile:water) was used for reconstitution, reconstituted sample was vortexed for 30 s and …	LC-MS/MS: UHPLC system (Agilent Technologies) with UPLC BEH amid column coupled to Triple TOF 6600 (Q-TOF, AB Sciex) fluid phase consisted of 25mM NH4Ac and 25 mM NH4OH in water (pH=9.75) and acetonitrile,aquisition software (Analyst TF 1.7, AB Sciex) continuously measures the full scan survey MS data depending on preselected criteria, ESI source conditions were ion source gas 1 as 60 Psi, ion so…	Untargeted	samples was incubated for 1h at -20°C to precipitate proteins, then analyzed directly, 10μL of each fully extracted sample were pooled for the quality control	KEGG + MetaboAnalyst	Spearman correlation between metabolite and VO2peak	incremental protocol on treadmill: Initial velocity of 8km/h (1% incline throughout test), increase of 0.5km/h every 30s	VO2peak = highest 60s average; HR greater than 90% of age-predicted HRmax (calculated by 220 –runner’s age); RER ≥1.10; and RPE >18
Serum Levels of Choline-Containing Compounds are Associated with Aerobic Fitness Level: the HUNT-Study	Bye, A.; Vettukattil, R.; Aspenes, S. T.; Giskeødegård, G. F.; Gribbestad, I. S.; Wisløff, U.; Bathen, T. F.	2012	Norway	Non-randomized trial	Adults, Nord-Trøndelag, Norway	218	High VO2max= 49.50 (48.4-50.6) Low VO2max= 49.50 (48.4-50.6)	f(58,25%)/m	High VO2max= 24.80 (24.3-25.2) Low VO2max= 27.50 (26.8-28.3)	Not reported	physically active	High VO2max= 41.43 Low VO2max = 31.33	Not reported	99 (218/220)	None	Serum	venous blood: serum tubes with no additives centrifuged at 3000rpm for 10min	-80°C	Resting state, not further described	Not fasted; questionary to asses dietary habits (groups were matched for habits)	Samples thawed at 4°C, Aliquots mixed with buffer solution (Na2HPO4 67H2O (0.075M), 4% NaN3 in H2O (5ml, mass % ofNaN3 versus mass % ofH2O), TSP (3-(trimethyl-silyl) propionic acid-d4, 0.4g), D2O (100 mL), pH adjusted to 7.4 with 1M HCl (1M NaOH), filled up to 500 mL with H2O) and transferred to high-quality 3 mm MR tubes ratio between H2O and D2O was 90:10 in all samples	1H NMR Bruker Avance II, Rheinstetten, Germany with digital receiver unit operating at 600MHz pro Proton, Probe TCI 1H-13C/15N/D with z-gradient, automated tuning and matching unit, spectra recorded automatically (BACS-60 + ICON-NMR), Proton spectra at constant temp 310 K using modified Carr-Purcell-Meiboom-Gill with presaturation to achieve water suppression, Spectra collected with 64 scans and …	Untargeted	in each run 10% of data were left out of the training and used to test the model; set of five samples (aliquots) prepared from single healthy individual every day for reproducibility	MATLAB ( 7.9.0): Spectra divided into 850 segments each 0.01ppm wide for spectral window ranging from 0.5-0.9ppm to reduce minor chemical shift alterations spectra normalized by setting the total, spectral area to a constant value (=1) for al spectra to minimize possible differences in serum concentration between the samples , segment 4.5-5.0 excluded to remove variation in water suppression effi…	One-Way ANOVA in low vs. high fit	ramp protocol on treadmill: individualized, speed held constant but incline increased by 2% every 2min	>1.05 RER; oxygen uptake did not increase more than 2 mL/kg*min at the highest effort or bevor disembarking treadmill
Targeted Metabolomic Analysis of Serum Amino Acids in the Adult Fontan Patient with a Dominant Left Ventricle	Michel, M.; Dubowy, K. O.; Entenmann, A.; Karall, D.; Adam, M. G.; Zlamy, M.; Odri Komazec, I.; Geiger, R.; Niederwanger, C.; Salvador, C.; Müller, U.; Laser, K. T.; Scholl-Bürgi, S.	2020	Germany	Case-control study	Adult Fontan patients, Bochum, Germany	40	Patients= 23.1±5.1 CG= 24.7±6.6	f (35%)/m	Patients= 23.8±4.1 CG= 22.5±3.3	Not reported	Not reported	Patients= 28.8±10.1 CG= 45.7±6.4	None affecting metabolic state excepted angiotensin converting enzyme inhibitors, diuretics and anticoagulants	100	Fontan patients with systemic left ventricle	Serum	Tube containing clotting activator centrifuged at 2500g for 10min at 15°C	-80°C	Resting state, not further described	8h fasting before testing	Serum vortexed and centrifuged, 10μL solution of internal standards and 10μL serum pipetted onto an inserted filter in a 96 well plate, Filter dried in nitrogen stream and 50 μL of derivatization solution (5% phenylisothiocyanate reagent, PITC) were added and filters were dried again, After extraction of metabolites and internal standards with 5 mM ammonium acetate in methanol, the solution was c…	LC-MS: The AbsoluteIDQ® p180 kit assay (Biocrates Life Sciences AG, Innsbruck, Austria) permitted targeted, fully automated quantification of 188 metabolites (142 lipids comprising PC, SM, and acylcarnitines) based on phenylisothiocyanate derivatization in the presence of internal standards followed by flow injection analysis tandem mass spectrometry using a SCIEX 4000 QTRAP® instrument (SCIEX, D…	Targeted (with absolute quantification)	at least 80% of valid values above LOD needed to be available per analytes in the samples for each group to be considered (188 analytes to 143)	METIDQ Boron software	Linear correlation between metabolite and VO2peak, unajusted	ramp protocol on treadmill: 2km/h start speed and 0% incline, every 90s increase of 0.9km/h and 3% incline maximal incline limited at 21% but without velocity maximum	220 bpm-Age as HRmax; RER>1.15; Ventilatory equivalent > 35; Plateau of oxygen consumption ( increase lower than 150ml/min-1 about 30s)
